# Supplementary material for: Metabolic and transcriptional alternations for defense by interfering OsWRKY62 and OsWRKY76 transcriptions in rice
Source: Sci Rep. 2017 May 30;7:2474. doi: 10.1038/s41598-017-02643-x (PMC5449406; doi:10.1038/s41598-017-02643-x)
Supplement: Supplementary file 2 — Dataset 1 [file 41598_2017_2643_MOESM2_ESM.xls]

## Sheet: Table S1
Supplementary Table S1. The list of compounds characterized in this study by LC-QTOF-MS/MS
ID	M/Z	RT	Formular	Annotation Level	Name	CE (V)	MS/MS	Mode	Column
M101r03	100.04	3.351	C4H7NO2	Deduced	1-aminocyclopropane-carboxylic acid	10	56.059	N	C18
M103r01	104.071	1.82	C4H9NO2	Annotated	γ-aminobutyric acid	10	87.0426, 86.0612, 69.034	P	C18
M105r02	106.05	2.31	C3H7NO3	Annotated	Serine	10	60.0449	P	C18
M110r31	109.029	31.651	C6H6O2	Annotated	Resorcinol	20	67.0236, 65.0441	N	C18
M113r02	112.995	2.243		Unknown	Unknown	10	87.009, 71.0141, 59.0146	N	C18
M115r12	116.071	12.83	C5 H9 N O2	Verified	Proline	10	70.0661	P	Hilic
M116r01	115.003	1.916	C4H4O4	Annotated	Fumarate	10	87.0089, 73.0299, 71.0141, 59.0144	N	C18
M117r12	116.072	12.08	C5 H11 N O2	Verified	Valine	10	74.0262, 73.0304	N	Hilic
M118r03	117.019	3.168	C4H6O4	Annotated	Succinate	10	73.0299	N	C18
M119r01	118.051	1.62	C4H9NO3	Annotated	Homoserine	10	100.012	N	C18
M119r12	118.051	12.11	C4 H9 N O3	Verified	Threonine	10	74.0258	N	Hilic
M120r12	121.028	12.097	C7H4O2	Unknown	Unknown	20	93.0349, 65.0402	P	C18
M121r02	122.027	2.64	C3H7NO2S	Annotated	Cysteine	10	76.0223, 58.9969	P	C18
M122r14	121.031	14.231	C7H6O2	Verified	p-Hydroxybenzaldehyde	30	92.0282	N	C18
M122r14	123.044	14.07	C7H6O2	Verified	p-Hydroxybenzaldehyde	10	95.0493, 77.0394	P	C18
M122r18	121.029	18.111	C7H6O2	Verified	Benzoic acid	10	77.0479	N	C18
M122r21	121.029	21.02	C7H6O2	Standard	Salicylaldehyde	10	93.0325	N	C18
M123r18	122.033	18.111	C6H513CO2H	Standard	Benzoic acid-a-13C	10	77.0401	N	C18
M128r03	129.018	3.449	C5H4O4	Unknown	Unknown	10	68.9976	P	C18
M129r01	130.086	1.835	C6H11NO2	Verified	Pipecolic acid	10	84.0811, 56.0501	P	C18
M129r03	130.05	3.18	C5H7NO3	Annotated	(R)-(+)-2-Pyrrolidone-5-carboxylic acid	10	84.0465, 56.0517	P	C18
M129r03	130.087	3.206		Unknown	Unknown	10	84.0816, 56.0502	P	C18
M129r03	130.065	3.588	C9H7N	Unknown	Unknown	30	103.0542, 78.0422, 77.0389, 51.0233	P	C18
M129r26	130.065	26.929	C9H7N	Deduced	Quinoline	30	103.0548, 77.0397	P	C18
M129r30	130.065	30.636	C9H7N	Deduced	3-Methylene-indolenine	30	103.0557, 77.0398, 51.0251	P	C18
M130r01	131.129	1.398	C5H14N4	Annotated	Agmatine	10	114.0951, 72.082, 60.0568	P	C18
M130r10	131.129	10.78		Unknown	Unknown	10	82.9979	P	C18
M131r02	130.999	2.82	C4H4O5	Annotated	Oxaloacetate	10	87.0088	N	C18
M131r02	132.102	2.11	C6 H13 N O2	Verified	Isoleucine	10	87.1006, 86.0974, 69.0709	P	C18
M131r02	132.102	2.5	C6 H13 N O2	Verified	Leucine	10	87.1003, 86.0975	P	C18
M132r12	131.083	12.79	C5H12N2O2	Annotated	Ornithine	10	116.0705, 70.0657	N	Hilic
M132r12	133.061	12.49	C4 H8 N2 O3	Verified	Asparagine	10	116.0351, 88.04, 87.0562, 74.0246	P	Hilic
M132r20	131.079	20.252		Unknown	Unknown	10	85.0707	N	C18
M133r12	132.03	12.97	C4 H7 N O4	Verified	Aspartic acid	10	88.041	N	Hilic
M134r01	133.013	1.923	C4H6O5	Annotated	Malate	10	115.0119, 71.021	N	C18
M134r02	133.014	2.51	C3H4O3	Annotated	Pyruvate	10	115.0037, 89.0245, 71.0143	N	C18
M135r01	136.94	1.535		Unknown	Unknown	10	82.9979	P	C18
M136r02	137.071	2.375	C7H8N2O	Standard	3-aminobenzamide	10	98.9757, 54.986	P	C18
M136r10	137.023	10.319	C7H4O3	Unknown	Unknown	10	109.0299, 81.0357	P	C18
M136r31	135.017	31.647		Unknown	Unknown	10	92.027, 91.0235, 65.0074	N	C18
M137r01	138.055	1.81	C7H7NO2	Annotated	Trigonelline	30	92.0489, 65.038, 53.038	P	C18
M137r02	138.091	2.49	C8H11NO	Annotated	Tyramine	10	121.0653, 93.0716, 77.0406	P	C18
M137r11	138.055	11.87	C7H7NO2	Annotated	p-Aminobenzoic acid	10	120.043	P	C18
M137r15	138.055	15.79	C7H7NO2	Annotated	Anthranilate	10	120.045, 92.0516	P	C18
M138r10	137.024	10.28	C7H6O3	Verified	p-Hydroxybenzoic acid	10	93.0339	N	C18
M138r12	139.042	12.628	C7H6O3	Unknown	Unknown	10	121.0308, 65.0412	P	C18
M138r23	137.024	23.624	C7H6O3	Verified	Salicylic acid	10	93.0346	N	C18
M143r04	144.081	4.588	C10H9N	Unknown	Unknown	20	127.0552, 117.0692, 115.0554, 91.0555	P	C18
M143r28	144.081	28.944	C10H9N	Deduced	1-Naphthylamine	20	117.0702, 127.0561, 77.0403	P	C18
M145r01	146.165	1.32	C7H19N3	Annotated	Spermidine	10	129.1403, 112.1129, 72.0821	P	C18
M145r01	146.095	1.764		Unknown	Unknown	10	130.0508, 102.0564, 84.0456, 56.0507	P	C18
M145r02	146.06	2.484	C9H7NO	Annotated	4-formyl Indole	30	118.0656, 91.0562	P	C18
M145r06	146.06	6.173	C9H7NO	Annotated	Indole-3-carboxaldehyde	10	118.066, 91.0556	P	C18
M146r02	147.076	2.05	C5H10N2O3	Annotated	Glutamine	10	130.0507, 102.0558, 84.0453	P	C18
M146r03	145.014	3.318	C5H6O5	Verified	Ketoglutarate	10	101.0245, 57.0354	N	C18
M146r19	147.044	19.83	C9H6O2	Unknown	Unknown	10	119.0495, 91.0554, 65.0396	P	C18
M146r20	147.044	20.218	C9H6O2	Standard	Coumarin	20	103.0550, 91.054, 77.0393, 65.0365	P	C18
M146r29	147.044	29.01	C9H6O2	Deduced	2-Benzofurancarboxaldehyde	10	119.0494, 91.0549, 65.0401	P	C18
M147r12	146.046	12.44	C5 H9 N O4	Verified	Glutamic acid	10	128.0356, 102.0565	N	Hilic
M148r15	147.113	15.705	C6H14N2O2	Verified	Lysine	10	130.0857, 84.0810, 64.0165	P	Hilic
M148r21	147.045	21.446	C9H8O2	Verified	Cinnamic acid	10	103.0547, 77.0393	N	C18
M149r12	150.058	12.34	C5 H11 N O2 S	Verified	Methionine	10	132.0544, 102.0566, 86.0491, 84.0461	P	Hilic
M152r15	151.04	15.6	C8H8O3	Verified	Vanillin	5	136.0184, 92.0277	N	C18
M152r15	153.055	15.64	C8H8O3	Verified	Vanillin	10	125.0598, 93.0343, 65.0393	P	C18
M152r18	151.04	18.987	C8H8O3	Standard	o-Methoxybenzoic acid	10	136.0165, 92.0272	N	C18
M153r10	152.072	10.01	C8H11NO2	Annotated	Dopamine	10	122.037	N	C18
M153r11	152.035	11.823	C7H7NO3	Standard	N,2-Dihydroxybenzamide	10	134.0234, 92.0257	N	C18
M154r09	153.019	9.059	C7H6O4	Standard	3,4-dihydroxybenzoic acid	10	109.029	N	C18
M154r10	155.034	10.298	C7H6O4	Unknown	Unknown	20	137.0243, 109.029, 81.0349, 53.0399	P	C18
M154r14	153.019	14.711	C7H6O4	Standard	2,4-dihydroxybenzoic acid	10	109.0287, 108.0217	N	C18
M154r15	153.019	15.417	C7H6O4	Verified	2,3-Dihydrobenzoic acid	10	109.0291, 65.0394	N	C18
M154r15	153.019	15.82	C7H6O4	Standard	2,5-dihydroxybenzoic acid	10	109.0294, 108.0209	N	C18
M154r31	153.028	31.656		Unknown	Unknown	10	59.0216	N	C18
M155r21	154.089	21.446	C9D7HO2	Standard	trans-Cinnamic-d7 acid	10	110.101	N	C18
M155r28	156.077	28.64	C6H9N3O2	Verified	Histidine	10	110.071	P	Hilic
M158r02	159.065	2.478	C7H10O4	Deduced	Succinylacetone	20	142.0657, 132.0815, 117.0583, 115.0552, 105.0709, 77.0402, 67.043	P	C18
M158r16	157.062	16.162	C6H10N2O3	Deduced	5-Hydroxyectoine	10	113.0614, 69.0718	N	C18
M159r02	160.073	2.485	C10H9NO	Unknown	Unknown	15	132.079, 115.0524	P	C18
M160r04	161.107	4.58	C10 H12 N2	Annotated	Tryptamine	10	144.082	P	C18
M162r04	161.046	4.112	C6H10O5	Annotated	3-hydroxy-3-methyl-Glutaric acid	10	143.0476, 117.0668, 99.0555, 71.0595, 57.0428	N	C18
M164r15	163.04	15.204	C9H8O3	Verified	p-Coumaric acid	10	119.049	N	C18
M164r17	163.04	17.193	C9H8O3	Standard	trans-3-hydroxycinnamic acid	10	119.05	N	C18
M164r18	163.04	18.598	C9H8O3	Verified	2-Hydroxycinnamic acid	10	119.05	N	C18
M165r12	166.086	12.16	C9H11NO2	Verified	Phenylalanine	10	120.0807, 103.0542	P	Hilic
M168r13	167.035	13.43	C8H8O4	Verified	Vanillic acid	10	152.0118, 123.045, 108.0215, 91.0196	N	C18
M168r16	167.035	16.594	C8H8O4	Unknown	Unknown	10	123.0139, 95.0187, 51.0283	N	C18
M169r03	170.044	3.712	C7H7NO4	Deduced	Dihydrodipicolinic acid	10	152.9856, 139.0391	P	C18
M169r04	170.044	4.455	C7H7NO4	Annotated	2-Furoylglycine	10	142.0517, 124.0411, 96.0462, 66.036	P	C18
M169r38	170.096	38.255	C12H11N	Annotated	Diphenylamine	20	93.0583, 92.0502	P	C18
M170r04	171.065	4.429	C8H10O4	Deduced	DL-3,4-Dihydroxyphenyl glycol	10	171.0636, 139.0383, 111.044, 93.0339, 72.937, 65.0397	P	C18
M170r04	169.014	4.03	C7H6O5	Standard	3,4,5-Trihydroxybenzoic acid	10	125.023	N	C18
M170r07	169.014	7.986	C7H6O5	Standard	2,4,5-Trihydroxybenzoic acid	10	151.003	N	C18
M170r08	169.014	8.119	C7H6O5	Standard	2,3,4-Trihydroxybenzoic acid	10	151.004	N	C18
M170r16	169.014	16.48	C7H6O5	Standard	2,4,6-Trihydroxybenzoic acid	10	151.0019, 125.0229, 107.0123, 83.0127, 57.0338	N	C18
M173r04	174.137	4.067	C9HD8H3NO2	Standard	L-phenyl-d5-alanine-2,3,3-d3	10	128.132	P	C18
M174r02	173.046	2.447	C7H10O5	Verified	Shikimic acid	10	137.0232, 111.0442, 93.0339, 73.0293	N	C18
M174r23	175.119	23.27	C6 H14 N4 O2	Verified	Arginine	10	116.0705, 70.0656, 60.0563	P	Hilic
M175r02	174.017	2.57	C6H7O6	Verified	Dehydroascorbate	10	115.0036, 87.0091, 71.0144, 59.0145	N	C18
M175r19	174.056	19.331	C10H9NO2	Verified	Indole-3-acetic acid (IAA)	10	130.068	N	C18
M176r01	175.058	1.81	C7H12O5	Annotated	Isopropylmalic acid	10	115.0454, 113.0663, 85.0707	N	C18
M176r02	177.039	2.46	C6H8O6	Annotated	Ascorbate	10	129.014	P	C18
M176r02	177.102	2.574	C10H12N2O	Verified	Serotonin	10	160.076	P	C18
M176r02	175.024	2.539	C6H8O6	Verified	Ascorbate	5	115.0031, 87.008	N	C18
M176r05	177.057	5.973		Unknown	Unknown	10	145.0296, 117.0346, 89.0406	P	C18
M176r13	177.055	13.603	C10H8O3	Deduced	4-Methylumbelliferone	10	145.0302, 117.0352	P	C18
M176r13	175.022	13.382		Unknown	Unknown	20	160.0182, 133.0074, 132.0218, 59.015	N	C18
M176r16	177.054	16.162		Unknown	Unknown	10	145.0305, 98.9784, 89.062, 73.0298	P	C18
M177r19	176.069	19.331	C10H7D2NO2	Standard	Indole-3-acetic-a,a-d2 acid	10	132.079	N	C18
M180r13	179.035	13.266	C9H8O4	Verified	Caffeic acid	10	135.046	N	C18
M181r11	180.067	11.27	C9 H11 N O3	Verified	Tyrosine	10	163.0396, 119.0505, 93.0375	N	Hilic
M186r32	187.148	32.201	C14H18	Unknown	Unknown	10	159.118, 145.1035, 131.0874, 93.0722, 81.072	P	C18
M186r36	187.148	36.512	C14H18	Unknown	Unknown	20	145.1008, 131.0856, 105.0706, 91.0556, 81.0717	P	C18
M187r03	188.055	3.711	C7H9NO5	Unknown	Unknown	10	170.0446, 162.0548, 142.0494, 124.0393, 102.0545, 96.0442, 56.0497	P	C18
M187r07	188.073	7.39		Unknown	Unknown	10	188.0703, 146.0106, 144.0799, 118.0648	P	C18
M187r21	186.056	21.316	C11H9NO2	Standard	trans-3-indoleacrylic acid	10	142.0652, 116.0473	N	C18
M187r21	188.071	21.324	C11H9NO2	Standard	trans-3-indoleacrylic acid	10	170.061	P	C18
M188r02	189.102	2.48	C11H12N2O	Unknown	Unknown	10	174.0543, 162.0538	P	C18
M188r39	189.163	39.443		Unknown	Unknown	10	147.1173, 133.1007, 119.0858, 105.0711, 95.0862, 81.0703	P	C18
M190r02	191.081	2.512		Unknown	Unknown	10	157.0155, 139.0023, 129.0198, 111.0084	P	C18
M190r04	191.082	4.521	C10H10N2O2	Deduced	Indole-3-acetaldoxime N-oxide	10	174.055, 162.0546, 146.0598	P	C18
M192r01	191.022	1.981	C6H8O7	Annotated	Citrate	10	173.0193, 155.008, 117.0276, 111.017, 85.0371	N	C18
M192r01	191.057	1.822	C7H12O6	Verified	Quinic acid	10	85.0397	N	C18
M192r02	191.02	2.759	C6H8O7	Annotated	Isocitrate	10	173.0192, 155.0082, 117.0278, 111.017, 85.0372	N	C18
M192r18	193.133	18.61	C11H16N2O	Deduced	N-Benzoylputrescine	10	107.0872, 89.0603	P	C18
M192r30	193.086	30.044		Unknown	Unknown	10	161.0595, 133.0647, 105.0707	P	C18
M192r34	193.122	34.211		Unknown	Unknown	10	165.1275, 147.1172, 137.1321, 121.1013, 105.0705, 81.0712, 57.0352	P	C18
M193r03	192.023	3.856		Unknown	Unknown	10	174.0123, 156.002, 112.0126, 86.0334	N	C18
M194r15	193.051	15.982	C10H10O4	Verified	Ferulic acid	10	178.0262, 149.0602, 134.0364	N	C18
M194r33	195.137	33.525		Unknown	Unknown	10	178.0847, 177.0768, 169.0793, 168.0713, 154.0734	P	C18
M197r32	196.086	32.2		Unknown	Unknown	20	118.031, 77.0417	N	C18
M202r01	203.223	1.38	C10H26N4	Verified	Spermine	10	129.1391, 112.1193	P	C18
M204r12	205.1	12.08	C11H12N2O2	Verified	Tryptophan	10	189.0768, 188.0735, 146.0627	P	Hilic
M206r13	207.065	13.617	C11H10O4	Unknown	Unknown	10	175.0397, 167.1437, 151.1123, 83.0868, 55.0557	P	C18
M208r13	209.154	13.428	C13H20O2	Deduced	3-Hydroxy-beta-ionone	10	191.1424, 167.1426, 151.1114, 133.1, 109.1002, 83.0862, 55.055	P	C18
M210r14	209.046	14.26	C10H10O5	Annotated	5-Hydroxy-ferulic acid	10	194.0223, 165.0552, 150.0322	N	C18
M210r24	209.118	24.283	C12H18O6	Verified	Jasmonic acid	12	59.0147	N	C18
M212r36	213.127	36.217		Unknown	Unknown	10	168.605, 105.0716, 97.9931, 56.9669	P	C18
M216r32	217.158	32.058		Unknown	Unknown	10	178.0812, 151.0071	P	C18
M216r39	217.158	39.443		Unknown	Unknown	10	169.0771, 142.5514, 122.0377, 97.9917, 56.9661	P	C18
M218r11	219.113	11.69	C12H14N2O2	Annotated	N-Acetylserotonin	10	202.0875, 160.0761	P	C18
M218r11	219.149	11.69	C13H18N2O	Deduced	N-Cinnamoylputrescine	10	202.1228, 131.0496, 72.0818	P	C18
M218r36	219.109	36.898		Unknown	Unknown	10	198.5969, 178.0838, 169.0786, 155.0822	P	C18
M219r06	218.103	6.293	C9H17NO5	Annotated	Pantothenic Acid	10	146.0822, 88.0407	N	C18
M219r07	220.118	7.509	C9H17NO5	Annotated	D-Pantothenic acid	10	202.1091, 184.0983, 116.0357, 90.0566, 72.0463	P	C18
M223r09	222.077	9.379	C11H13NO4	Annotated	Acetyl-L-tyrosine	10	205.0098, 180.0663, 119.0502, 58.0307	N	C18
M224r16	223.061	16.237	C11H12O5	Verified	Sinapic acid	10	208.0392, 164.0486, 149.0257	N	C18
M224r29	225.196	29.217	C13H24N2O	Annotated	N,N'-Dicyclohexylurea	20	143.1186, 100.1132, 83.0867, 61.0406	P	C18
M227r01	226.996	1.807		Unknown	Unknown	10	173.0093, 112.988, 99.0091	N	C18
M228r01	229.155	1.869	C11H20N2O3	Annotated	Pro Leu	30	142.0858, 114.0543, 96.0809, 70.0656, 58.0656	P	C18
M230r11	229.118	11.703		Unknown	Unknown	20	155.1159, 137.1035, 119.0914, 109.0691, 57.0393	N	C18
M232r18	233.129	18.275	C13H16N2O2	Standard	Melatonin	10	216.1047, 175.0971, 174.0939	P	C18
M233r01	234.917	1.541		Unknown	Unknown	10	138.939, 136.9414	P	C18
M234r03	235.144	3.79	C13H18N2O2	Deduced	N-p-Coumaroylputrescine	10	218.118, 147.0441, 89.108, 72.0816	P	C18
M234r05	235.144	5.98	C13H18N2O2	Annotated	N-o-Coumaroylputrescine	10	218.1176, 147.044, 89.108, 72.0816	P	C18
M234r11	235.182	11.024	C14H22N2O	Standard	Lidocaine	10	86.096	P	C18
M234r16	235.155	16.12	C12H18N4O	Deduced	N-Benzoylagmatine	10	182.6128, 114.0917, 96.0819, 69.0708	P	C18
M238r18	237.041	18.96	C11H10O6	Deduced	Benzoylmalic acid	10	121.0298, 115.0039, 71.0148	N	C18
M238r20	237.051	20.79		Unknown	Unknown	10	121.032, 115.0061, 77.0423, 71.0164	N	C18
M240r33	241.199	33.03		Unknown	Unknown	20	213.1655, 185.1355, 145.103, 131.0867, 105.0719, 81.0716, 67.0552	P	C18
M241r21	242.118	21.4	C15H15NO2	Deduced	N-Benzoyltyramine	10	121.0658, 105.0347	P	C18
M241r31	242.081	31.14	C14H11NO3	Deduced	N-Benzoylanthranilate	10	152.007	P	C18
M241r31	240.067	31.37	C14H11NO3	Deduced	N-Benzoylanthranilate	10	198.0027, 108.0101	N	C18
M241r32	240.077	32.206		Unknown	Unknown	20	196.0813, 118.0333, 77.0431	N	C18
M242r02	241.023	2.131		Unknown	Unknown	10	205.0497, 173.0219, 143.0104, 112.9981, 99.0188, 57.0428	N	C18
M242r14	243.052	14.383		Unknown	Unknown	10	191.0036, 177.0321, 121.031, 73.0308	P	C18
M246r16	245.093	16.987	C13H14N2O3	Standard	N-(3-Indolylacetyl)-L-alanine	10	156.0458, 88.0405	N	C18
M249r11	250.191	11.95	C14H23N3O	Deduced	N-Benzoylspermidine	10	223.0191, 147.0743, 136.0618	P	C18
M250r04	251.139	4.02	C13H18N2O3	Annotated	N-Caffeoylputrescine	10	234.1156, 163.0405, 89.109	P	C18
M253r23	254.118	23.381	C16H15NO2	Deduced	Cinnamyl anthranilate	10	136.0398, 105.0343	P	C18
M254r30	255.211	30.156		Unknown	Unknown	20	227.183, 161.1342, 121.1026, 105.0719, 95.087, 81.0712	P	C18
M254r37	255.211	37.041	C19H26	Deduced	18-Nor-4(19),8,11,13-abietatetraene	20	227.1826, 199.1479, 133.1022, 119.0863, 105.0711, 95.0874, 81.073	P	C18
M256r32	257.226	32.878		Unknown	Unknown	20	161.1343, 121.1006, 105.0722, 81.0725	P	C18
M256r37	257.226	37.78		Unknown	Unknown	20	215.1772, 187.1505, 159.1159, 145.1015, 135.1172, 121.1017, 107.0859, 81.0699	P	C18
M257r25	256.073	25.85		Unknown	Unknown	20	212.0761, 184.0803, 134.0281, 106.0328, 77.0429	N	C18
M257r39	256.065	39.45		Unknown	Unknown	10	212.075, 136.043, 92.0531	N	C18
M260r13	261.171	13.08	C14H20N4O	Deduced	N-Cinnamoylagmatine	20	244.1482, 202.126, 131.0507, 114.1043	P	C18
M260r26	259.003	26.39		Unknown	Unknown	20	179.0387, 135.0484	N	C18
M262r27	263.124	27.866		Unknown	Unknown	20	221.1408, 177.0507, 105.0349	P	C18
M263r06	264.15	6.09		Unknown	Unknown	20	178.0565, 177.0533, 145.0271, 72.0807	P	C18
M264r09	265.155	9.05	C14H20N2O3	Annotated	N-Feruloylputrescine	10	248.1283, 177.0546, 145.0284, 89.108	P	C18
M264r20	263.127	20.56	C15H20O4	Verified	Abscisic acid (ABA)	10	219.1392, 153.0921	N	C18
M264r28	265.134	28.85	C17H16N2O	Annotated	N-benzoyltryptamine	10	144.0821, 105.0349	P	C18
M264r28	263.13	28.859		Unknown	Unknown	10	120.055	N	C18
M266r27	267.211	27.867		Unknown	Unknown	20	239.1793, 211.1488, 173.1324, 159.1161, 145.0999, 119.085, 95.0859, 81.0698	P	C18
M266r32	267.211	32.929		Unknown	Unknown	20	239.1806, 157.1018, 147.1181, 131.0052, 121.103, 95.0871, 81.0722	P	C18
M266r39	267.211	39.444		Unknown	Unknown	20	241.1968, 213.1649, 185.1327, 163.1122, 145.1025, 123.1176, 81.0714	P	C18
M267r03	268.104	3.87	C10H13N5O4	Annotated	Adenosine	10	136.063	P	C18
M267r25	268.133	25.57	C17H17NO2	Annotated	N-Cinnamoyltyramine	10	131.0505, 121.0662	P	C18
M267r25	266.13	25.675		Unknown	Unknown	20	146.075	N	C18
M267r35	266.094	35.498		Unknown	Unknown	20	222.0955, 194.1004, 144.0475, 116.0525, 103.0575, 92.0531, 77.0417	N	C18
M268r33	269.226	33.016		Unknown	Unknown	10	237.1854, 219.1741, 182.6125, 85.0637	P	C18
M268r34	269.226	34.351		Unknown	Unknown	20	119.0875, 105.0705, 95.0874, 81.0723	P	C18
M268r39	269.19	39.87	C19H24O	Unknown	Unknown	20	175.1125, 163.1132, 149.0974, 123.1185, 97.0667, 81.0716, 67.0558	P	C18
M270r02	271.075	2.522		Unknown	Unknown	20	219.0797, 176.0963, 152.0716	P	C18
M270r16	271.06	16.33	C15 H10 O5	Annotated	Apigenin	30	153.0188, 119.0849, 91.0567	P	C18
M270r20	269.165	20.56	D6C15H14O4	Standard	D6(+)-cis, trans-abscisic acid	10	225.1766, 159.1299	N	C18
M270r23	271.06	23.841	C15H10O5	Standard	5,7,4'-trihydroxyisoflavone	10	153.0182, 147.0434	P	C18
M272r24	271.061	24.448	C15H12O5	Verified	Naringenin	10	151.0025, 119.049	N	C18
M275r32	276.207	32.31	C16H25N3O	Deduced	N-Cinnamoylspermidine	10	217.1605, 147.1201, 131.0527, 119.0872	P	C18
M276r01	277.032	1.813		Unknown	Unknown	10	205.999	P	C18
M276r10	277.166	10.6	C14H20N4O2	Annotated	N-Coumaroylagmatine	20	147.0458, 114.1049	P	C18
M276r11	277.166	11.27	C14H20N4O2	Deduced	N-p-Coumaroylagmatine	10	234.1176, 177.0567, 147.0467, 145.0304, 129.14, 112.1133	P	C18
M276r33	277.143	33.019	C16H20O4	Unknown	Unknown	10	236.0395, 204.9823, 203.0721, 175.0771, 149.0249, 57.0723	P	C18
M280r20	281.128	20.95	C17H16N2O2	Deduced	N-Benzoylserotonin	10	264.1031, 160.0762, 105.0345	P	C18
M282r29	283.206	29.106	C20H26O	Deduced	all-trans-Dehydroretinal	20	265.198, 225.1664, 185.1345	P	C18
M282r30	283.206	30.736	C20H26O	Deduced	11-cis-Dehydroretinal	20	225.165	P	C18
M282r34	283.205	34.211	C20H26O	Unknown	Unknown	10	267.2107, 227.1439, 185.1327, 145.101, 95.0866	P	C18
M282r38	283.206	38.746	C20H26O	Unknown	Unknown	20	185.1347, 171.0822	P	C18
M283r18	284.128	18.863	C17H17NO3	Deduced	N-p-Coumaroyltyramine	10	147.0453, 121.0665	P	C18
M283r19	284.128	19.93	C17H17NO3	Deduced	N-o-Coumaroyltyramine	10	147.045, 121.0656	P	C18
M283r28	282.089	28.505		Unknown	Unknown	20	238.0891, 220.0787, 210.0942, 119.0512, 144.0466, 145.0312, 93.0366	N	C18
M284r06	285.157	6.427	C17H20N2O2	Unknown	Unknown	10	276.6452, 131.1306, 115.0878, 98.0617, 72.0823	P	C18
M284r15	285.221	15.711	C20H28O	Standard	all trans-Retinal	10	275.7154, 115.1266, 96.0819	P	C18
M284r25	285.221	25.865	C20H28O	Unknown	Unknown	20	145.1025, 123.1178, 95.0873, 81.0715	P	C18
M284r26	285.221	26.82	C20H28O	Annotated	Retinaldehyde	20	267.2109, 227.1803, 173.1321, 145.1013, 119.0859, 105.0701, 95.0865, 81.0703	P	C18
M284r30	285.221	30.149	C20H28O	Annotated	dehydroabietadienal	20	159.1168, 149.1329, 105.0697, 93.0709, 81.0706	P	C18
M284r31	285.221	31.896	C20H28O	Unknown	Unknown	10	267.2131, 227.1816, 159.1182, 123.1177, 95.0866	P	C18
M284r35	285.221	35.255	C20H28O	Annotated	13-cis-retinal	20	239.1791, 173.1339, 133.1019, 119.086, 105.0707, 95.0865, 81.0712	P	C18
M284r37	285.221	37.779	C20H28O	Unknown	Unknown	20	119.0863, 105.0707, 107.0862, 95.0868, 81.0713, 69.0709	P	C18
M284r38	285.225	38.743	C20H28O	Unknown	Unknown	20	229.1587, 187.149, 173.1334, 159.1175, 145.1015, 133.1019, 119.0864, 107.0864, 95.0869, 81.0712, 69.0714	P	C18
M286r15	287.055	15.18	C15 H10 O6	Annotated	Luteolin	40	241.0547, 213.0605, 153.0184	P	C18
M286r21	287.055	21.506	C15 H10 O6	Annotated	Kaempferol	40	153.018	P	C18
M286r28	287.115	28.943		Unknown	Unknown	30	144.083	P	C18
M286r29	285.076	29.23	C16H14O5	Annotated	Sakuranetin	15	165.0198, 119.0485, 93.0334	N	C18
M286r31	287.237	31.956	C20H30O	Annotated	Retinol	10	217.159, 131.0501, 144.0816, 81.0719	P	C18
M286r36	287.237	36.91	C20H30O	Deduced	Dehydroabietinol	20	269.2285, 241.1965, 145.1028, 131.0868, 105.0713	P	C18
M288r38	287.214	38.756		Unknown	Unknown	30	257.2096, 241.1766	N	C18
M290r15	289.083	15.744	C14H14N2O5	Standard	N-(3-Indolylacetyl)-DL-aspartic acid	10	245.0931, 174.0556, 132.0296, 115.0029, 88.04	N	C18
M290r28	291.197	28.947	C18H26O3	Unknown	Unknown	20	207.1405, 189.1294, 151.0779, 123.0821, 111.0828	P	C18
M290r32	291.149	32.08	C19H18N2O	Deduced	N-Cinnamoyltryptamine	10	274.1249, 144.082, 131.0504	P	C18
M291r02	292.202	2.48	C16H25N3O2	Annotated	N-Coumaroylspermidine	15	221.1281, 204.1019, 147.0441, 72.0812	P	C18
M292r11	293.161	11.34	C14H20N4O3	Annotated	N-Caffeoylagmatine	15	177.0501, 163.0415, 129.1414	P	C18
M294r10	295.165	10.28	C15H22N2O4	Annotated	N-Sinapoylputrescine	10	278.1423, 207.0653	P	C18
M298r32	299.2	32.057		Unknown	Unknown	30	157.101, 131.0863, 107.0861, 69.0713	P	C18
M298r33	299.188	33.31		Unknown	Unknown	10	283.1767, 255.2124, 201.1627	P	C18
M298r34	299.2	34.121		Unknown	Unknown	20	281.1921, 215.1448, 173.1338, 147.0817	P	C18
M298r35	299.201	35.029	C20H26O2	Deduced	All-Trans-3,4-Didehydro-Retinoic acid	20	255.2127, 229.1955, 225.1645	P	C18
M298r38	299.2	38.289		Unknown	Unknown	20	253.196	P	C18
M298r39	299.2	39.468		Unknown	Unknown	20	273.1857, 255.2121, 227.1817, 131.0864, 105.0719	P	C18
M299r11	300.087	11.72	C16H13NO5	Deduced	N-Caffeoylanthranilate	10	264.0876, 138.0562, 136.0623, 120.0445	P	C18
M300r12	299.077	12.5	C13H16O8	Annotated	Salicylic acid glucoside	15	137.0241, 93.0346	N	C18
M300r24	301.071	24.8	C16 H12 O6	Annotated	Chrysoeriol	30	286.0495, 258.054, 57.0707	P	C18
M300r27	301.216	27.756	C20H28O2	Unknown	Unknown	10	283.2073, 255.2114, 205.16, 187.1488, 135.1163	P	C18
M300r29	301.216	29.556	C20H28O2	Unknown	Unknown	10	283.2072, 255.2113, 109.1026	P	C18
M300r30	301.252	30.752	C21H32O	Unknown	Unknown	10	283.2431, 257.227, 244.9976, 201.0083, 173.0124	P	C18
M300r31	301.216	31.013	C20H28O2	Unknown	Unknown	10	285.1108, 95.0504	P	C18
M300r33	301.216	33.886	C20H28O2	Deduced	Oryzalexins C	20	283.2056, 255.2116, 179.1055, 109.1014, 147.1168	P	C18
M300r35	301.216	35.417	C20H28O2	Unknown	Unknown	10	283.2063, 201.1653, 145.1028, 109.1031	P	C18
M300r36	301.216	36.508	C20H28O2	Annotated	dehydroabietic acid	10	283.2063, 255.2117, 215.1802, 173.1331, 131.0867, 107.0863	P	C18
M302r18	303.195	18.295	C19H26O3	Deduced	18-Nor-4,15-dihydroxyabieta-8,11,13-trien-7-one	30	285.1848, 229.1588, 159.1179, 147.0812, 121.1014, 107.086, 93.0707	P	C18
M302r27	303.232	27.868	C20H30O2	Unknown	Unknown	20	285.2212, 239.1789, 187.1477, 159.1163, 133.1002, 109.1017, 81.0705	P	C18
M302r31	303.232	31.806	C20H30O2	Deduced	Oryzalexins B	10	285.2214, 267.2085, 185.1336, 147.1182, 107.0851	P	C18
M302r33	303.195	33.403	C19H26O3	Annotated	11β-hydroxyandrost-4-ene-3,17-dione	20	285.188, 229.1609, 159.1187, 147.0827, 121.1031	P	C18
M302r33	303.232	33.282	C20H30O2	Deduced	Oryzalexins A	10	285.2221, 195.1408	P	C18
M302r33	303.232	33.523	C20H30O2	Unknown	Unknown	10	285.2212, 195.1378, 121.1014	P	C18
M302r34	303.356	34.564		Unknown	Unknown	20	285.1847, 229.1584, 187.1113, 159.117, 121.1014	P	C18
M303r24	304.284	24.169		Unknown	Unknown	20	286.2735, 268.2632, 122.0814,95.0861, 74.0609, 60.0455	P	C18
M304r05	303.121	5.705		Unknown	Unknown	10	119.0399, 101.0298, 89.0289, 71.0182, 59.0181	N	C18
M305r06	306.168	6.198	C15H25NO4(+Na)	Deduced	Supinine	20	177.0559, 145.0296, 114.1038	P	C18
M305r10	306.168	10.8		Unknown	Unknown	20	290.1519, 248.1308, 178.0595, 177.0564, 145.0299, 114.1042	P	C18
M305r25	306.123	25.327		Unknown	Unknown	20	185.0726, 105.0352	P	C18
M306r08	307.176	8.85	C15H22N4O3	Annotated	N-Feruloylagmatine	10	290.153, 177.056, 114.1032	P	C18
M306r11	307.176	11.25	C15H22N4O3	Annotated	N'-Feruloylagmatine	10	290.1502, 177.0547, 114.1028	P	C18
M306r24	307.144	24.97	C19H18N2O2	Deduced	N-Cinnamoylserotonin	10	290.1199, 160.0767, 131.0501	P	C18
M306r26	307.144	26.17	C19H18N2O2	Deduced	N-p-Coumaroyltryptamine	10	289.1356, 177.1033, 159.0926, 147.0448, 131.05	P	C18
M306r28	307.125	28.83	C10H18N4O7	Annotated	Oxidized glutathione (GSSG)	10	265.1373, 144.0825	P	C18
M307r02	308.091	2.55	C10H17N3O6S	Annotated	Glutathione	10	233.0603, 179.0495, 162.0227, 130.0506, 76.0225	P	C18
M307r02	308.197	2.49	C16H25N3O3	Annotated	N-Caffeoylspermidine	15	233.0589, 179.0487, 162.0217, 130.0505, 84.0449, 76.0222	P	C18
M312r35	313.18	35.385	C20H24O3	Unknown	Unknown	10	295.2281, 269.191	P	C18
M313r13	314.102	13.15	C17H15NO5	Deduced	N-Feruloylanthranilate	10	209.028, 154.0856, 149.0085, 88.0404	P	C18
M313r20	314.139	20.3	C18H19NO4	Deduced	N-Feruloyltyramine	10	177.0557, 121.0658	P	C18
M314r39	315.195	39.577	C20H26O3	Verified	Momilactone A	10	271.217	P	C18
M315r16	316.227	16.906		Unknown	Unknown	10	283.206	P	C18
M316r09	315.072	9.784	C13H16O9	Deduced	DHBA-Glc erster	10	153.0656, 123.0532	N	C18
M316r15	315.072	15.015	C13H16O9	Deduced	2,3-Dihydrobenzoic acid glucoside	10	255.2443, 153.029, 121.0052, 109.0386, 89.0341	N	C18
M316r21	317.066	21.68	C16 H12 O7	Annotated	Seigin	30	317.0673, 302.0453, 274.0508	P	C18
M316r28	315.051	28.416	C16H12O7	Standard	Rhamnetin	20	300.0332, 193.02, 165.0229, 121.0327, 65.0067	N	C18
M316r28	317.066	28.526	C16H12O7	Standard	Rhamnetin	30	274.0458, 243.0655, 167.0353	P	C18
M316r28	317.211	28.073	C20H28O3	Unknown	Unknown	10	299.2024, 281.192, 271.2073, 281.192, 253.1954	P	C18
M316r32	317.375	32.057		Unknown	Unknown	10	299.2013, 281.1912	P	C18
M316r33	315.1602	33.307	C19H24O4	Standard	Gibberellin A9	30	271.1711, 253.1627	N	C18
M316r33	317.211	33.43		Unknown	Unknown	10	301.217	P	C18
M316r34	317.21	34.131	C20H28O3	Annotated	Phytocassane A	10	299.201	P	C18
M316r35	317.211	35.698	C20H28O3	Annotated	Phytocassane E	10	299.202	P	C18
M316r36	317.215	36.853	C20H28O3	Annotated	Phytocassane D	10	299.201	P	C18
M316r39	315.217	39.458		Unknown	Unknown	30	287.22	N	C18
M317r25	318.3	25.174	C18H39NO3	Deduced	Phytosphingosine	20	300.2899, 282.2796, 60.0453	P	C18
M318r29	317.195	29.143		Unknown	Unknown	10	273.2032, 59.023	N	C18
M318r29	319.226	29.322	C20H30O3	Unknown	Unknown	10	301.2164, 283.2061, 255.211, 123.1164	P	C18
M318r30	319.226	30.746	C20H30O3	Annotated	Phytocassane C	10	301.217	P	C18
M318r32	319.226	32.671	C20H30O3	Unknown	Unknown	10	283.2077, 107.0868	P	C18
M318r33	319.227	33.793		Unknown	Unknown	10	283.2054, 273.1841, 255.2126	P	C18
M318r34	317.23	34.134		Unknown	Unknown	20	273.204, 253.2111, 215.1588	N	C18
M318r36	317.225	36.538		Unknown	Unknown	10	299.2184, 113.0705, 71.0585	N	C18
M318r38	317.216	38.991		Unknown	Unknown	30	217.1632, 189.1301, 97.0682	N	C18
M318r39	317.217	39.508		Unknown	Unknown	30	273.2266, 271.2108	N	C18
M320r08	321.195	8.649		Unknown	Unknown	10	209.0035, 177.0546, 150.0547	P	C18
M320r11	321.192	11.321	C16H24N4O3	Deduced	N-Feruloylhomoagmatine	20	177.0559, 145.0279, 128.1203	P	C18
M320r13	319.148	13.348		Unknown	Unknown	20	277.1397, 217.1319, 146.0927, 128.0824	N	C18
M320r21	321.206	21.907	C19H28O4	Deduced	Oryzalide B	10	303.196, 285.1849	P	C18
M320r23	321.206	23.048	C19H28O4	Deduced	Oryzalide A	10	303.1949, 285.1843	P	C18
M320r23	319.046	23.734		Unknown	Unknown	20	275.0564, 231.0662	N	C18
M320r33	319.235	33.055		Unknown	Unknown	20	289.2261, 271.2121	N	C18
M320r33	319.204	33.45		Unknown	Unknown	30	275.2168, 257.2069, 173.1086, 165.1403, 109.0753, 83.0573, 57.0424	N	C18
M320r35	319.241	35.32		Unknown	Unknown	30	253.2118, 157.1344, 59.0222	N	C18
M320r37	319.24	37.858		Unknown	Unknown	30	217.1744, 97.0753	N	C18
M321r02	322.212	2.49	C17H27N3O3	Annotated	N-Feruloylspermidine	15	305.186, 234.1129, 177.0545, 145.0285, 72.0814	P	C18
M322r12	323.073	12.096		Unknown	Unknown	20	277.0305, 249.0352, 223.0195, 203.054, 185.0434, 161.022, 85.0299	P	C18
M322r14	321.155	14.858		Unknown	Unknown	20	193.0483, 161.046, 113.0243, 101.0242, 89.0248, 71.0143, 59.0144	N	C18
M322r15	323.139	15.64	C19H18N2O3	Deduced	N-Caffeoyltryptamine	10	277.0315, 223.0194, 163.0846, 159.03210, 147.0461	P	C18
M322r19	323.139	19.58	C19H18N2O3	Annotated	N-p-Coumaroylserotonin	10	160.0762, 147.0445	P	C18
M322r20	323.221	20.084	C19H30O4	Unknown	Unknown	10	305.2121, 287.2017, 269.19, 175.1471, 133.1028	P	C18
M323r29	322.202	29.32	C18H29NO4	Annotated	JA-Ile	10	130.083	N	C18
M326r11	325.109	11.731		Unknown	Unknown	30	223.0386, 195.0459, 124.0076	N	C18
M326r37	327.195	37.066	C21H26O3	Deduced	Acitretin	20	309.1851, 123.0434	P	C18
M330r10	331.155	10.151	C19H22O5	Unknown	Unknown	30	286.1327, 260.1177, 197.0706, 86.0965	P	C18
M330r24	331.081	24.4	C17 H14 O7	Annotated	Tricin	30	315.0523, 287.0569, 270.0544	P	C18
M330r31	331.34	31.404		Unknown	Unknown	20	313.329, 283.3187, 109.1001, 81.0699, 60.0443	P	C18
M330r32	331.19	32.583	C20H26O4	Annotated	Momilactone B	20	285.185	P	C18
M330r35	331.19	35.387		Unknown	Unknown	10	269.1921, 313.184	P	C18
M331r01	332.894	1.539		Unknown	Unknown	10	261.9298, 234.9186, 136.941	P	C18
M331r39	332.222	39.053		Unknown	Unknown	10	315.1977, 290.1807, 271.2077	P	C18
M332r06	331.117	6.347	C16H18N3O5	Deduced	Tryptophyl-Glutamate	10	169.0551, 168.0479, 153.0245	N	C18
M332r14	331.067	14.696	C13H16O10	Unknown	Unknown	20	313.0651, 168.0125, 150.0018, 125.0297	N	C18
M332r15	333.206	15.939	C20H28O4	Unknown	Unknown	20	315.1956, 287.2004, 269.1898, 161.1321, 147.0808	P	C18
M332r27	331.1551	27.418	C19H24O5	Standard	Gibberellin A20	30	287.1681, 269.1564, 243.1765, 225.1662, 213.1288	N	C18
M332r27	331.155	27.496	C19H24O5	Standard	Gibberellin A4	20	313.1454, 287.1658, 269.1555, 257.1199, 243.1755, 225.1657, 213.1286	N	C18
M332r27	331.204	27.515		Unknown	Unknown	20	289.1977, 271.1858, 259.1898, 153.1045, 73.0381	N	C18
M332r30	333.206	30.071	C20H28O4	Unknown	Unknown	20	315.1963, 133.1026, 107.0869	P	C18
M332r30	333.206	30.899	C20H28O4	Unknown	Unknown	10	317.2134, 299.2027, 281.1921	P	C18
M332r31	333.265	31.49	C19H32N4O	Deduced	N-Cinnamoylspermine	10	317.213, 315.1976, 269.1918, 201.1281, 131.0866	P	C18
M332r31	333.206	31.539	C20H28O4	Unknown	Unknown	20	315.1962, 287.2012, 269.1909, 161.1329, 147.0809, 109.1021	P	C18
M332r31	331.205	31.575		Unknown	Unknown	30	295.1864, 280.1617, 269.2068	N	C18
M332r35	331.1915	35.851	C20H28O4	Standard	Gibberellin A12	30	313.1829, 287.2042, 269.1941	N	C18
M332r37	331.192	37.98	C20H28O4	Unknown	Unknown	20	303.214, 301.1969, 271.2229	N	C18
M334r15	335.222	15.407	C20H30O4	Unknown	Unknown	20	317.2132, 299.2033, 281.1918, 147.0816	P	C18
M334r25	333.172	25.064		Unknown	Unknown	20	83.052	N	C18
M334r26	333.22	26.899		Unknown	Unknown	30	317.1931, 291.2137, 273.2016, 253.2129, 247.2237	N	C18
M334r27	335.221	27.981	C20H30O4	Unknown	Unknown	10	317.2129, 299.2032, 287.203, 281.1934, 269.1911, 147.0823	P	C18
M334r28	333.207	28.205		Unknown	Unknown	20	289.2000, 271.1875	N	C18
M334r28	333.22	28.257		Unknown	Unknown	30	301.1995, 287.2195, 271.1885, 201.1416	N	C18
M334r31	335.225	31.677	C20H30O4	Annotated	Phytocassane B	10	317.212	P	C18
M334r33	333.22	33.52		Unknown	Unknown	30	315.2154, 303.2108, 287.2193	N	C18
M334r34	335.221	34.87		Unknown	Unknown	30	239.0763, 175.0457, 147.0822, 119.0874	P	C18
M334r34	333.221	34.888		Unknown	Unknown	20	315.2135, 287.2177, 109.0755	N	C18
M334r36	333.221	36.202		Unknown	Unknown	30	303.2121, 255.1893	N	C18
M334r37	333.22	37.214		Unknown	Unknown	30	303.213, 287.2175, 271.2231, 207.1509, 163.1254, 83.0591	N	C18
M335r34	336.184	34.039		Unknown	Unknown	20	327.1809, 299.2017, 147.0819, 83.0513	P	C18
M336r11	337.187	11.73	C16H24N4O4	Annotated	N'-Sinapoylagmatine	10	177.056, 161.1298	P	C18
M336r11	337.187	11.08	C16H24N4O4	Annotated	N-Sinapoylagmatine	10	319.179, 307.1788, 290.1536, 177.0557, 114.1039	P	C18
M336r19	337.118	19.781		Unknown	Unknown	10	191.0811, 147.0434	P	C18
M336r20	337.201	20.03		Unknown	Unknown	20	273.1856, 337.2011, 209.1665, 161.1337, 153.0194	P	C18
M336r23	335.077	23.881		Unknown	Unknown	10	317.0325, 273.0411, 247.0627, 229.0522, 219.0671, 191.0366, 125.0255,	N	C18
M336r26	337.237	26.616	C20H32O4	Annotated	12(S)-HpETE	10	301.2185, 283.2074, 255.2137, 205.1597	P	C18
M336r26	337.155	26.46	C20H20N2O3	Annotated	N-Feruloyltryptamine	10	177.056	P	C18
M336r27	335.237	27.059		Unknown	Unknown	30	317.1922, 291.2125, 273.1998, 247.2215, 73.0378	N	C18
M336r30	335.236	30.905		Unknown	Unknown	30	315.2124, 287.2161	N	C18
M336r32	335.236	32.85		Unknown	Unknown	20	317.2225, 289.227, 109.0775	N	C18
M336r34	337.177	34.354		Unknown	Unknown	30	131.0876, 119.0867	P	C18
M337r30	338.2	30.735		Unknown	Unknown	10	209.165	P	C18
M338r12	339.047	12.094		Unknown	Unknown	10	141.1288, 137.0608, 123.1168	P	C18
M338r13	337.118	13.38		Unknown	Unknown	20	249.0631, 113.0252, 87.0464, 59.0157	N	C18
M338r14	337.093	14.976	C16H18O8	Unknown	Unknown	20	191.0602, 163.0442, 119.0538	N	C18
M338r15	339.134	15.38	C19H18N2O4	Deduced	N-Caffeoylserotonin	10	311.1291, 279.1021, 175.0798, 137.0598, 89.0605, 45.0346	P	C18
M338r16	339.071	16.177	C15H14O9	Deduced	2-O-Acetyl-trans-coutaric acid	15	293.0656, 153.0181, 114.0915	P	C18
M338r16	337.058	16.211		Unknown	Unknown	20	293.0675, 125.0246, 231.0668	N	C18
M338r18	339.071	18.123	C15H14O9	Annotated	Arabidopyl ketoadipic acid	20	293.0642, 263.0541, 219.0637, 205.0481, 153.0171	P	C18
M338r20	339.216	20.317	C19H30O5	Unknown	Unknown	10	321.2067, 303.1963, 285.1854	P	C18
M338r34	339.193	34.149		Unknown	Unknown	30	209.167	P	C18
M338r35	339.193	35.699		Unknown	Unknown	10	322.249	P	C18
M338r36	339.193	36.929		Unknown	Unknown	10	181.122	P	C18
M339r15	340.212	15.911		Unknown	Unknown	20	322.2478, 209.1639, 114.091, 96.0807	P	C18
M340r23	339.072	23.02	C15H16O9	Deduced	Sinapoyl malate	20	153.0198, 135.0092, 91.0197	N	C18
M342r01	341.109	1.728	C12H22O11	Annotated	Sucrose	10	179.0563, 149.0454, 119.035, 89.0248	N	C18
M342r14	341.088	14.224	C15H18O9	Deduced	1-Caffeoyl-beta-D-glucose	30	239.0168, 211.0229, 146.0831, 95.9346	N	C18
M345r03	346.113	3.057	C14H19NO9	Annotated	4-Pyridoxic acid O-hexoside	10	184.062	P	C18
M345r14	346.262	14.46		Unknown	Unknown	10	329.1184, 228.1595, 114.0914	P	C18
M346r16	345.134	16.187	C19H22O6	Standard	Gibberellin A3	20	303.1597, 273.1112, 259.1693, 239.1462, 221.1359, 143.0888	N	C18
M346r30	347.185	30.475	C20H26O5	Unknown	Unknown	20	303.1974, 301.1818, 231.1763, 147.0819	P	C18
M346r34	347.204	34.339	C20H26O5	Unknown	Unknown	30	301.1797, 231.1755, 107.0859	P	C18
M348r02	349.165	2.374	C20H20N4O2	Unknown	Unknown	20	332.1409, 305.1298, 287.1199, 187.0876, 173.0717, 160.0765, 146.061	P	C18
M348r10	349.26	10.57	C19H32N4O2	Deduced	N-p-Coumaroylspermine	10	275.1776, 204.1035, 129.1397, 112.1133	P	C18
M348r16	347.15	16.23	C19H24O6	Standard	Gibberellin A1	20	303.162, 259.1729, 241.1578	N	C18
M348r25	349.185	25.908	C20H28O5	Unknown	Unknown	20	331.19, 303.1958, 285.1867, 161.1332	P	C18
M348r31	347.2	31.663		Unknown	Unknown	30	285.2046, 243.1907, 123.0979	N	C18
M348r36	347.206	36.337		Unknown	Unknown	30	303.216	N	C18
M350r01	351.185	1.788	C20H22N4O2	Unknown	Unknown	20	334.152, 317.1262, 305.1242, 275.0795, 225.1, 189.0998, 176.0678, 146.0575	P	C18
M350r17	349.169	17.723		Unknown	Unknown	30	331.1582, 313.1481, 285.1531, 201.0941, 147.0463, 101.0631	N	C18
M350r18	351.216	18.537	C20H30O5	Unknown	Unknown	10	333.206, 315.1936, 287.1996, 197.0812, 179.0691, 105.0342	P	C18
M350r22	349.185	22.937	C19H26O6	Unknown	Unknown	20	305.1924, 287.1823, 259.187, 153.1036	N	C18
M350r23	351.183	23.226	C19H26O6	Unknown	Unknown	10	333.1717, 315.1962, 305.1774, 297.1865, 287.1657, 269.1926, 109.103	P	C18
M350r23	349.215	23.467		Unknown	Unknown	30	285.1956, 267.1832	N	C18
M350r23	351.216	23.621	C20H30O5	Unknown	Unknown	10	315.1984, 297.1876, 269.1919, 251.183	P	C18
M351r03	352.223	3.39	C18H29N3O4	Deduced	N-Sinapoylspermidine	15	264.1232, 207.0646, 193.0969, 176.0706, 160.0755, 72.0816	P	C18
M351r03	352.117	3.125	C12H21N3O7S	Deduced	S-(2-Hydroxyethyl)glutathione	10	233.0567, 223.0721, 205.0613, 120.064, 76.0208	P	C18
M351r31	352.179	31.68		Unknown	Unknown	30	325.1499, 173.1345, 147.0822, 119.0871	P	C18
M352r02	353.197	2.478		Deduced	Nb-p-Coumaroyltryptamine-hexose	20	307.1334, 176.0668	P	C18
M352r16	351.131	16.355		Unknown	Unknown	20	249.0633, 113.0248, 101.0612	N	C18
M352r19	353.15	19.93	C20H20N2O4	Annotated	N-Feruloylserotonin	10	177.0553, 145.0289	P	C18
M352r19	351.091	19.751	C16H16O9	Unknown	Unknown	10	319.0635, 275.0727, 231.0804, 125.0349	N	C18
M352r20	353.087	20.865	C16H16O9	Deduced	4-Methylumbelliferyl β-D-glucuronide	20	321.061, 307.082, 293.0661, 153.0183	P	C18
M352r22	351.195	22.713	C16 H24 N4 O5	Unknown	Unknown	20	351.1981, 307.2075, 287.1809, 261.2	N	C18
M352r22	353.196	22.936		Unknown	Unknown	10	335.1881, 317.1769, 299.1662, 165.0557, 121.0661	P	C18
M352r34	353.173	34.348		Unknown	Unknown	10	334.1717, 327.1821, 273.1341	P	C18
M352r39	353.151	39.054		Unknown	Unknown	20	309.1535, 290.1791, 271.2065, 203.1087, 155.0802	P	C18
M354r02	355.15	2.48	C16H22N2O7	Unknown	Unknown	10	338.1202, 193.0947, 176.068, 160.0735	P	C18
M354r12	353.088	12.72	C16H18O9	Standard	Chlorogenic acid	10	191.057	N	C18
M354r35	355.166	35.702		Unknown	Unknown	30	337.1499, 318.1765, 311.1345, 227.0758, 169.0789	P	C18
M355r09	356.255	9.58	C19H32N4O3	Deduced	N-Caffeoylspermine	10	201.0252, 105.0725,	P	C18
M355r12	356.163	12.42	C14H23N6O3S	Annotated	decarboxylated S-adenosyl methionine (dc-SAM)	10	317.0797, 257.027	P	C18
M356r10	355.084	10.558		Unknown	Unknown	20	355.0863, 267.0856, 249.0755, 113.0336, 105.0111, 85.0371, 71.0207, 59.021	N	C18
M356r32	357.203	32.061		Unknown	Unknown	10	338.201	P	C18
M356r33	355.218	33.047	C19H32O6	Unknown	Unknown	20	167.0226, 152.0036, 144.0158, 100.0274, 90.972	N	C18
M358r30	359.222	30.721		Unknown	Unknown	30	341.211	P	C18
M359r15	360.234	15.627		Unknown	Unknown	30	89.0597	P	C18
M361r15	362.241	15.987		Unknown	Unknown	10	177.1132, 133.0871, 89.0614	P	C18
M364r04	363.091	4.572		Unknown	Unknown	10	305.163	N	C18
M364r35	363.191	35.95		Unknown	Unknown	20	319.2011, 291.2057, 71.0548	N	C18
M368r17	369.227	17.227	C20H32O6	Annotated	20-hydroxy-PGE2	20	351.2168, 333.204, 315.1943, 297.187, 255.1744	P	C18
M368r35	369.146	35.391		Unknown	Unknown	20	350.1607, 295.1303	P	C18
M369r13	368.96	13.525		Unknown	Unknown	10	272.9612, 151.0433	N	C18
M370r13	369.005	13.38		Unknown	Unknown	10	167.034	N	C18
M370r28	371.161	28.216		Unknown	Unknown	20	352.1793, 315.1951	P	C18
M370r32	369.197	32.126		Unknown	Unknown	20	333.2177, 315.1926	N	C18
M372r30	371.214	30.909		Unknown	Unknown	20	335.23	N	C18
M372r32	373.177	32.06		Unknown	Unknown	30	284.1652, 260.1326	P	C18
M374r12	373.127	12.981		Unknown	Unknown	10	169.057, 168.0493, 153.0243	N	C18
M376r39	375.229	39.474		Unknown	Unknown	10	59.0183	N	C18
M377r26	376.318	26.179		Unknown	Unknown	10	316.2939, 284.2679, 59.0182	N	C18
M378r01	377.087	1.735		Unknown	Unknown	20	341.1101, 179.0561, 119.0354, 89.0251, 59.0151	N	C18
M378r11	379.27	11.36	C20H34N4O3	Deduced	N-Feruloylspermine	10	305.1893, 234.1182, 177.0558, 129.1397, 112.1136	P	C18
M378r16	379.096	16.012		Unknown	Unknown	10	242.0842, 224.0402, 178.0345, 120.0464	P	C18
M378r29	377.247	29.264		Unknown	Unknown	10	299.2203, 59.0226	N	C18
M378r31	377.247	31.648		Unknown	Unknown	10	361.2407, 317.2309	N	C18
M378r36	377.248	36.535		Unknown	Unknown	10	317.2294, 299.2183, 59.0215	N	C18
M380r33	379.263	33.058		Unknown	Unknown	10	319.2449, 59.0217	N	C18
M382r14	383.963	14.768		Unknown	Unknown	10	114.094	P	C18
M382r17	381.211	17.139		Unknown	Unknown	20	333.188, 321.1873, 303.1764, 285.1683, 101.0696	N	C18
M382r32	383.16	32.99	C21H22N2O5	Deduced	N-Sinapoylserotonin	10	326.0635, 282.0735	P	C18
M383r16	384.235	16.139		Unknown	Unknown	30	326.1175, 261.0786, 217.0893, 137.0611	P	C18
M384r14	385.135	14.152		Unknown	Unknown	10	261.0778, 217.088	P	C18
M386r13	385.114	13.562	C17H22O10	Deduced	Sinapoyl O-hexoside	10	223.0739, 205.0629, 190.0391	N	C18
M386r20	385.137	20.225		Unknown	Unknown	20	267.0902, 249.0791, 137.037, 113.0359, 91.0659, 85.0401, 75.0187, 59.0228	N	C18
M388r18	387.108	18.732	C16H20O11	Unknown	Unknown	10	249.0689, 137.0296, 93.0393	N	C18
M394r28	393.243	28.185		Unknown	Unknown	10	333.228, 59.0227	N	C18
M396r30	395.258	30.904		Unknown	Unknown	10	335.231, 269.199, 59.0182	N	C18
M397r01	396.979	1.474		Unknown	Unknown	10	341.1127, 191.0569, 175.0257	N	C18
M397r05	398.141	5.3	C15H22N6O5S	Annotated	S-adenosylmethionine(SAM)	10	136.061	P	C18
M402r35	403.175	35.644		Unknown	Unknown	10	193.0864, 133.0838, 90.0927	P	C18
M405r01	404.105	1.747		Unknown	Unknown	10	344.1152, 61.9892	N	C18
M405r16	406.247	16.349		Unknown	Unknown	30	114.091	P	C18
M408r11	409.281	11.39	C21H36N4O4	Deduced	N-Sinapoylspermine	20	335.2015, 264.1265, 207.0673, 129.1405, 112.1138	P	C18
M410r39	409.038	39.053		Unknown	Unknown	20	329.0739, 314.0503, 299.0262	N	C18
M411r16	412.745	16.079		Unknown	Unknown	10	221.137, 133.0857, 89.0606	P	C18
M412r13	413.171	13.37	C22H24N2O6	Deduced	Dicaffeoylputrescine	10	395.1707, 311.1442, 291.0845, 269.1335, 213.07, 163.1497, 147.1168, 87.0451	P	C18
M412r18	411.262	18.654		Unknown	Unknown	10	59.0227	N	C18
M414r02	415.204	2.478	C16H32NO11	Unknown	Unknown	10	177.1032, 160.0767	P	C18
M419r01	420.963	1.374		Unknown	Unknown	10	278.9512, 136.9397	P	C18
M422r03	421.022	3.34		Unknown	Unknown	10	191.0335, 173.0222, 111.019	N	C18
M422r13	421.177	13.684		Unknown	Unknown	20	277.1382, 205.065, 146.094	N	C18
M422r18	421.055	18.932		Unknown	Unknown	20	341.0946, 281.0753, 259.0017, 179.041, 161.0305	N	C18
M423r18	424.214	18.294		Unknown	Unknown	10	409.0224, 321.0031, 303.1957, 177.1136, 133.0869, 89.0605	P	C18
M425r16	426.244	16.291		Unknown	Unknown	10	221.1365, 177.1109, 133.0849, 89.0594	P	C18
M427r16	428.229	16.553		Unknown	Unknown	10	177.1104, 133.0853, 89.0592	P	C18
M431r39	432.274	39.872		Unknown	Unknown	10	315.1969, 118.0866, 72.0818	P	C18
M432r15	433.113	15.72	C21 H20 O10	Annotated	Apigenin-6-C-glucoside	20	397.0951, 379.0843, 337.0739, 313.0737, 283.0629	P	C18
M432r16	431.098	16.606	C21H20O10	Standard	Genistin	10	269.0422, 268.0355	N	C18
M435r18	436.215	18.219		Unknown	Unknown	20	317.212, 315.1966, 297.1858, 279.1755, 147.0814, 122.0278	P	C18
M437r13	438.239	13.54	C25H31N3O4	Annotated	N1,N10-Dicoumaroylspermidine	15	263.1072, 175.055, 131.0288	P	C18
M437r18	438.23	18.034	C25H31N3O4	Unknown	Unknown	10	317.2111, 299.2001, 122.027	P	C18
M438r15	437.175	15.538		Unknown	Unknown	30	113.029, 85.0345, 59.0177	N	C18
M439r16	440.235	16.751		Unknown	Unknown	10	285.1637, 241.1334, 177.1111, 89.06	P	C18
M440r04	441.147	4.512		Unknown	Unknown	10	277.1, 166.0845, 148.0583, 120.0796	P	C18
M442r27	441.272	27.162		Unknown	Unknown	10	399.2603, 59.0226	N	C18
M443r11	444.161	11.813		Unknown	Unknown	30	290.1336, 137.0229, 128.0809, 86.0602, 87.044	P	C18
M444r02	445.218	2.477		Unknown	Unknown	10	177.101, 160.0744	P	C18
M446r13	445.223	13.281	C25H34O7	Unknown	Unknown	10	387.219, 179.0679, 119.0444, 89.0336, 59.0216	N	C18
M446r13	445.147	13.856		Unknown	Unknown	10	385.1974, 223.1413	N	C18
M448r13	447.239	13.447		Unknown	Unknown	10	387.2108, 61.9925, 59.0179	N	C18
M448r15	449.108	15.101	C21H20O11	Deduced	Luteolin 6-C-glucoside	10	431.0968, 383.0759, 353.0655, 329.0657, 299.055	P	C18
M448r16	449.108	16.09	C21 H20 O11	Annotated	Kaempferol 3-glucoside	10	287.06	P	C18
M451r17	452.462	17.014		Unknown	Unknown	30	322.2488, 228.1593, 209.1646, 114.0914	P	C18
M453r16	454.229	16.023		Unknown	Unknown	20	333.2091, 315.1984, 269.1926	P	C18
M453r16	454.346	16.822		Unknown	Unknown	20	322.2497, 209.1646, 114.0913, 96.0811	P	C18
M453r16	454.377	16.824		Unknown	Unknown	10	335.2232, 333.2073, 331.192, 317.2125, 299.2019	P	C18
M453r39	454.296	39.961		Unknown	Unknown	10	436.2851, 393.2434, 313.2758, 62.0607	P	C18
M454r13	455.211	13.023		Unknown	Unknown	20	438.1813, 317.1284, 275.0809, 229.1545, 148.0752, 105.0339, 70.0658	P	C18
M455r16	456.244	16.852		Unknown	Unknown	10	335.224, 317.2135, 299.2027	P	C18
M458r20	457.115	20.197	C23H22O10	Unknown	Unknown	10	385.1328, 265.0876, 223.0757	N	C18
M462r16	463.123	16.56	C22 H22 O11	Annotated	Chrysoeriol 5-O-hexoside	10	301.074	P	C18
M462r17	463.123	17.62	C22 H22 O11	Annotated	Chrysoeriol 7-O-hexoside	10	301.075	P	C18
M469r12	470.107	12.096		Unknown	Unknown	10	327.1224, 147.0455	P	C18
M471r01	472.202	1.831		Unknown	Unknown	10	130.0859, 84.0813	P	C18
M476r12	477.07	12.11		Unknown	Unknown	10	339.0393, 321.0278, 201.0063	P	C18
M477r37	478.293	37.57		Unknown	Unknown	20	337.2743, 184.0745, 104.108	P	C18
M478r13	477.136	13.809	C22H22O12	Unknown	Unknown	30	459.1276, 287.0998, 151.0098, 125.0295	N	C18
M479r11	480.152	11.074		Unknown	Unknown	10	309.0982, 291.0878, 165.0553, 147.0448	P	C18
M479r12	480.223	12.139		Unknown	Unknown	10	209.081	P	C18
M481r12	482.238	12.441		Unknown	Unknown	10	211.096	P	C18
M482r39	483.776	39.865		Unknown	Unknown	20	461.7838, 417.2917, 282.1915	P	C18
M482r39	483.274	39.866		Unknown	Unknown	10	173.082	P	C18
M483r14	484.244	14.04	C26H33N3O6	Deduced	N1-Caffeoyl-N10-feruloylspermidine	15	456.2073, 311.0722, 177.0554, 147.0439	P	C18
M485r12	484.216	12.593		Unknown	Unknown	10	160.0731, 132.079, 115.0524	N	C18
M485r13	484.998	13.699		Unknown	Unknown	10	387.1783, 263.0402, 96.9748	N	C18
M486r13	485.025	13.279		Unknown	Unknown	20	449.046, 337.0945, 277.0719, 157.0255, 112.9474, 110.9507	N	C18
M489r02	490.178	2.009		Unknown	Unknown	10	149.0623, 148.0597, 147.0752, 130.0492	P	C18
M490r39	491.285	39.868		Unknown	Unknown	20	469.2635, 425.2786, 337.1789, 290.1799	P	C18
M492r16	493.134	16.41	C23 H24 O12	Annotated	Tricin 7-glucoside	10	331.086	P	C18
M492r17	493.134	17.43	C23 H24 O12	Annotated	Tricin 5-glucoside	10	331.086	P	C18
M492r17	491.12	17.697	C23H24O12	Annotated	Tricin 5-O-β-D-glucopyranoside	10	476.1074, 461.0834, 328.0683, 313.0445	N	C18
M492r18	493.134	18.28	C23 H24 O12	Annotated	Tricin 4'-glucoside	10	332.0898, 331.0862, 147.0466	P	C18
M492r18	491.12	18.717		Unknown	Unknown	10	371.1144, 120.9968	N	C18
M493r34	494.286	34.061		Unknown	Unknown	10	477.2861, 470.2976, 301.2168, 229.1979, 193.1235	P	C18
M494r10	495.296	10.502	C28H28N4O4	Annotated	N', N''-Di-p-Coumaroylspermine	20	275.1742, 204.1007, 147.043	P	C18
M494r11	495.3	11.044		Unknown	Unknown	20	275.1749, 204.1014, 147.0437	P	C18
M494r17	495.958	17.646		Unknown	Unknown	10	177.1122, 133.086, 89.0603	P	C18
M494r18	493.134	18.371		Unknown	Unknown	20	478.111	N	C18
M496r13	497.242	13.058		Unknown	Unknown	20	339.07, 153.0178	P	C18
M496r16	495.128	16.167		Unknown	Unknown	10	437.2765, 61.9893	N	C18
M496r36	497.239	36.504		Unknown	Unknown	20	455.218, 437.1622, 338.2004, 299.2008, 193.1212	P	C18
M497r13	498.26	13.89	C27H35N3O6	Annotated	N1,N10-Diferuloylspermidine	15	322.2141, 234.1135, 177.0552	P	C18
M499r39	500.25	39.865		Unknown	Unknown	10	337.179	P	C18
M499r39	500.751	39.867		Unknown	Unknown	20	346.7029, 328.1335, 271.2058, 189.6065, 81.0708	P	C18
M500r12	501.123	12.593		Unknown	Unknown	10	339.0707, 153.0176	P	C18
M506r14	505.173	14.355		Unknown	Unknown	10	293.104, 149.0554, 89.0334	N	C18
M507r23	508.199	23.878		Unknown	Unknown	10	193.088	P	C18
M508r34	507.123	34.321		Unknown	Unknown	30	331.0738, 168.0104, 149.9996, 125.0282	N	C18
M509r31	510.296	31.543		Unknown	Unknown	10	319.23, 133.0877	P	C18
M512r26	511.126	26.669		Unknown	Unknown	30	493.1093, 341.0946, 197.053, 168.0122, 150.0015, 125.0289	N	C18
M512r32	513.814	32.043		Unknown	Unknown	10	354.1973, 346.2082	P	C18
M514r15	513.142	15.043		Unknown	Unknown	10	452.3551, 351.0925, 319.0662, 231.0834	N	C18
M514r18	515.154	18.24		Unknown	Unknown	10	243.0531, 109.0305	P	C18
M514r24	515.155	24.745	C26H26O11	Annotated	2'',6''-O-Diacetyloninin	10	303.0882, 177.0558	P	C18
M514r30	515.821	30.729		Unknown	Unknown	10	352.182	P	C18
M514r30	515.32	30.73		Unknown	Unknown	20	475.3304, 338.2011, 283.2113, 133.0897, 89.0628	P	C18
M517r14	518.89	14.453		Unknown	Unknown	20	453.3486, 341.244, 228.1597, 114.0913	P	C18
M517r31	518.278	31.637		Unknown	Unknown	10	352.18	P	C18
M518r02	519.223	2.413		Unknown	Unknown	10	177.1026, 160.0766	P	C18
M519r11	520.181	11.95		Unknown	Unknown	10	309.1084, 171.0649, 147.0459	P	C18
M519r37	520.34	37.78	C26H50NO7P	Annotated	LPC(1-acyl 18:2)	20	184.075	P	C18
M520r32	521.803	32.056		Unknown	Unknown	20	354.6984, 354.1969	P	C18
M520r32	521.286	32.058	C29H44O8	Unknown	Unknown	20	336.186, 187.1499, 131.0871	P	C18
M522r18	521.105	18.553		Unknown	Unknown	10	401.146, 357.1577, 121.008	N	C18
M522r24	521.147	24.345		Unknown	Unknown	30	315.0803, 205.0572, 191.0412, 153.0236, 152.017, 108.0262	N	C18
M523r14	524.158	14.084		Unknown	Unknown	10	385.1325, 122.0296	P	C18
M526r31	527.276	31.755		Unknown	Unknown	10	354.197	P	C18
M534r15	535.145	15.457	C25H26O13	Annotated	di-C,C-pentosyl-apigenin	20	517.1345, 499.1246, 481.1131, 469.1136, 409.0931, 379.0823	P	C18
M536r15	535.201	15.801		Unknown	Unknown	10	330.1589, 329.1572	N	C18
M540r23	539.025	23.762		Unknown	Unknown	10	497.0333, 495.0365, 125.0293, 99.0501	N	C18
M540r29	539.34	29.637		Unknown	Unknown	10	497.3206, 479.3095, 59.017	N	C18
M548r30	549.305	30.751		Unknown	Unknown	10	301.2538, 283.243	P	C18
M549r11	550.191	11.966		Unknown	Unknown	10	309.0962, 165.0538, 147.0434	P	C18
M550r15	549.162	15.083		Unknown	Unknown	10	387.1099, 271.0985, 179.0564, 89.0254	N	C18
M556r20	557.167	20.624		Unknown	Unknown	10	285.0609, 109.0289	P	C18
M556r29	557.164	29.236		Unknown	Unknown	10	345.0974, 177.055	P	C18
M560r05	561.245	5.816	C23H36N4O12	Unknown	Unknown	40	485.1738, 384.1707, 359.1753, 262.1214, 112.0883, 70.0668	P	C18
M563r14	564.359	14.844		Unknown	Unknown	10	433.1124, 313.0708	P	C18
M564r13	563.162	13.986	C26H28O14	Unknown	Unknown	30	473.1281, 443.118, 383.0947, 353.0834	N	C18
M564r14	565.155	14.007	C26H28O14	Annotated	C-pentosyl-C-hexosyl-apigenin	10	547.1439, 529.1337	P	C18
M564r14	565.374	14.479		Unknown	Unknown	20	529.1342, 511.1241, 469.1135, 457.1122, 397.0921, 379.0819	P	C18
M564r14	563.162	14.813	C26H28O14	Unknown	Unknown	30	473.1281, 443.118, 383.0947, 353.0834	N	C18
M564r25	563.188	25.419		Unknown	Unknown	10	491.2044, 329.1491, 175.0813	N	C18
M568r14	569.322	14.849		Unknown	Unknown	30	523.281	P	C18
M574r14	575.432	14.765		Unknown	Unknown	20	341.2439, 228.1606, 114.0916	P	C18
M576r16	575.156	16.31		Unknown	Unknown	30	489.1163, 473.1205, 399.0824, 383.0882, 369.0719, 353.0776	N	C18
M580r13	579.135	13.822	C26H28O15	Annotated	Luteolin 6-C-(2''-O-β-D-glucopyranosyl)-α-L-arabinoside	30	519.1147, 489.1045, 429.0831, 399.0729, 369.0623	N	C18
M580r13	581.15	13.831	C26H28O15	Deduced	Kaempferol 3-lathyroside	20	563.1405, 545.1291, 515.1177, 461.1062	P	C18
M582r19	581.226	19.371	C28H38O13	Unknown	Unknown	20	519.2142, 479.1891, 437.1769, 301.0419, 163.0458	N	C18
M582r20	583.267	20.993		Unknown	Unknown	20	333.2077, 315.197, 251.071	P	C18
M582r21	581.271	21.056		Unknown	Unknown	20	249.0626, 171.0838, 128.0407	N	C18
M583r10	582.143	10.625		Unknown	Unknown	30	315.0756, 222.0813, 152.0132	N	C18
M583r19	584.275	19.86	C34H37N3O6	Deduced	N1,N5,N10-Tricoumaroylspermidine	15	334.2121, 251.0718, 177.0564	P	C18
M584r20	585.283	20.67		Unknown	Unknown	20	335.2239, 317.2129, 299.2028, 251.0708	P	C18
M590r15	591.358	15.151		Unknown	Unknown	10	559.1464, 433.1144, 177.1133, 133.087, 89.0612	P	C18
M592r16	591.15	16.127		Unknown	Unknown	10	505.111	N	C18
M594r14	595.166	14.99	C27 H30 O15	Deduced	Kaempferol 3-rungioside	10	433.1187, 415.1081, 313.0753	P	C18
M594r15	593.169	15.671		Unknown	Unknown	20	575.1532, 489.1139, 323.0649, 285.0482	N	C18
M600r11	599.179	11.87	C13H16O8	Unknown	Unknown	20	517.1763, 299.094, 137.0322	N	C18
M603r14	604.361	14.812		Unknown	Unknown	10	587.332, 435.1255, 423.1255, 249.114	P	C18
M606r32	607.341	32.069		Unknown	Unknown	20	167.105	P	C18
M607r15	608.385	15.19		Unknown	Unknown	20	591.3589, 575.1389, 221.1407, 177.1126, 133.0867, 89.0607	P	C18
M610r13	609.141	13.122		Unknown	Unknown	30	489.1013, 429.0798, 309.0402, 298.0492	N	C18
M610r14	611.161	14.11	C27 H30 O16	Annotated	Rutin	10	449.1137, 431.1034, 329.0705	P	C18
M612r15	613.34	15.19	C28H53O12P	Unknown	Unknown	30	566.423	P	C18
M619r12	620.151	12.088		Unknown	Unknown	10	461.093, 323.0646, 145.0498, 85.0291	P	C18
M624r14	625.292	14.899		Unknown	Unknown	40	566.4342, 367.0868, 343.0855, 313.0753, 207.0693	P	C18
M624r15	623.163	15.333		Unknown	Unknown	20	564.414, 443.0995, 323.0569, 89.0252, 59.0148	N	C18
M626r11	625.125	11.786		Unknown	Unknown	10	299.0774, 137.0251	N	C18
M628r15	629.324	15.184		Unknown	Unknown	30	295.699	P	C18
M628r29	627.119	29.215		Unknown	Unknown	10	459.0763, 353.0856, 287.0237, 193.0511, 117.9731	N	C18
M632r09	631.468	9.732		Unknown	Unknown	40	315.0727, 152.0116, 108.022	N	C18
M632r17	633.338	17.042		Unknown	Unknown	20	177.1135, 133.0861, 89.0608	P	C18
M632r19	631.158	19.758		Unknown	Unknown	10	137.025	N	C18
M632r20	631.149	20.032		Unknown	Unknown	10	279.0517, 163.0405, 133.0148	N	C18
M632r32	633.388	32.449		Unknown	Unknown	20	615.4093, 597.3923, 352.2422, 233.1512, 223.1338, 167.1077	P	C18
M636r28	637.243	28.116		Unknown	Unknown	10	443.1456, 251.0707, 193.0857	P	C18
M637r01	636.945	1.388		Unknown	Unknown	10	538.9964, 441.0183, 359.0159, 374.9921, 343.037, 299.0059	N	C18
M637r39	638.446	39.445		Unknown	Unknown	10	561.4054, 543.39, 323.2574	P	C18
M639r20	638.294	20.208		Unknown	Unknown	40	306.0781, 272.0896, 254.0791, 210.0881, 179.0464, 160.0078, 143.0467, 128.0354	N	C18
M641r19	642.305	19.997		Unknown	Unknown	20	335.2213, 317.2114, 308.0912	P	C18
M643r34	644.4	34.085		Unknown	Unknown	20	486.2995, 339.2521, 323.2586, 299.2012, 133.0856	P	C18
M650r32	651.422	32.413	C33H63O10P	Unknown	Unknown	20	319.2091, 295.2268, 279.2324, 89.0603	P	C18
M650r34	651.374	34.313	C35H54O11	Unknown	Unknown	10	339.1934, 337.1776	P	C18
M650r39	651.365	39.838		Unknown	Unknown	10	337.178	P	C18
M651r15	652.411	15.474		Unknown	Unknown	20	635.3857, 221.1387, 177.112, 133.0863, 89.0606	P	C18
M654r31	653.445	31.028		Unknown	Unknown	10	317.213	N	C18
M656r15	657.372	15.473		Unknown	Unknown	30	621.356	P	C18
M659r34	660.402	34.1		Unknown	Unknown	10	505.2851, 503.3033, 133.088, 89.0611	P	C18
M660r34	661.383	34.131		Unknown	Unknown	20	508.2746, 350.1757, 323.2579, 279.2348, 177.1151, 89.0601	P	C18
M662r34	663.892	34.193		Unknown	Unknown	10	508.2784, 350.1762	P	C18
M662r37	663.388	37.523		Unknown	Unknown	10	649.376	P	C18
M665r32	666.42	32.082		Unknown	Unknown	10	499.8161, 355.1895, 323.2576	P	C18
M666r39	667.351	39.836		Unknown	Unknown	10	353.152	P	C18
M668r15	669.317	15.129		Unknown	Unknown	30	669.3173，610.3923，590.4005，566.4258，295.6954，104.1077	P	C18
M670r16	671.196	16.929		Unknown	Unknown	20	509.1443, 408.7799, 347.0762	P	C18
M670r20	671.197	20.382	C33H34O15	Annotated	Tricin O-hexoside derivative	10	493.1494, 331.0817, 163.0754	P	C18
M672r15	673.348	15.472		Unknown	Unknown	40	566.4345, 548.4172, 286.6928	P	C18
M673r17	674.307	17.7	C37H43N3O9	Deduced	N1,N5,N10-Triferuloylspermidine	15	545.2595, 527.2491, 442.2306, 395.1903, 177.1129, 147.0465	P	C18
M675r31	676.891	31.527		Unknown	Unknown	20	511.2948, 323.2583, 279.233, 221.1408, 177.1124, 133.086	P	C18
M676r16	675.14	16.214		Unknown	Unknown	40	337.0574, 319.0467, 293.0674, 275.0568, 231.0668, 125.0248	N	C18
M676r33	675.362	33.786		Unknown	Unknown	10	415.147, 397.1366, 277.2185	N	C18
M676r33	675.362	33.969		Unknown	Unknown	20	415.1468, 397.1367, 277.218, 235.0834, 89.0256	N	C18
M686r31	687.392	31.523	C38H50N6O6	Unknown	Unknown	10	357.2037, 355.1883	P	C18
M686r39	687.428	39.371		Unknown	Unknown	30	627.407	P	C18
M688r18	689.208	18.239	C33H36O16	Annotated	Tricin 4'-O-(erythro-β-guaiacylglyceryl) ether 9''-O-β-D-glucopyranoside	20	527.1553, 331.082	P	C18
M688r20	687.201	20.462		Unknown	Unknown	20	329.068	N	C18
M691r15	692.405	15.408		Unknown	Unknown	20	675.3797, 437.2365, 305.1606, 177.1129, 133.0864, 89.0604	P	C18
M692r31	693.41	31.528		Unknown	Unknown	10	323.26	P	C18
M693r17	694.422	17.352		Unknown	Unknown	10	598.3494, 465.3223	P	C18
M696r15	697.361	15.414		Unknown	Unknown	20	361.054	P	C18
M698r20	699.192	20.131	C34H34O16	Annotated	Tricin O-sinapoylhexoside	20	331.0818, 207.0655	P	C18
M700r15	701.501	15.73		Unknown	Unknown	50	655.0947, 609.0892, 567.0774, 521.0704	P	C18
M712r15	713.335	15.416		Unknown	Unknown	20	699.1053, 377.0206	P	C18
M714r16	713.476	16.259		Unknown	Unknown	40	677.498	N	C18
M735r01	734.945	1.416		Unknown	Unknown	10	674.9957, 393.929, 341.109	N	C18
M735r35	736.308	35.45	C38H45N3O12	Deduced	N1,N5-di(hydroxyferuloyl)-N10-sinapoylspermidine	20	323.2634, 147.1164	P	C18
M738r16	737.511	16.25		Unknown	Unknown	10	677.498	N	C18
M740r15	741.397	15.664		Unknown	Unknown	30	247.042	P	C18
M740r16	741.202	16.612		Unknown	Unknown	20	433.1138, 415.1025, 313.0715, 147.0437	P	C18
M741r16	740.492	16.255		Unknown	Unknown	20	680.506, 61.989	N	C18
M744r15	745.425	15.97		Unknown	Unknown	30	177.054	P	C18
M756r16	757.197	16.032	C36H36O18	Annotated	C-hexosyl-luteolin O-p-coumaroylhexoside	20	449.1083, 431.0972, 329.0656, 147.0443	P	C18
M756r16	755.175	16.106		Unknown	Unknown	20	694.4961, 321.1566	N	C18
M75r01	74.0428	1.63	C2H5NO2	Annotated	Glycine	20	58.0047, 44.9978	N	C18
M770r15	769.186	15.981		Unknown	Unknown	20	593.1494, 413.0896, 293.0477, 235.0603	N	C18
M772r18	771.193	18.37		Unknown	Unknown	30	735.2127, 369.099, 271.0983	N	C18
M783r16	784.489	16.195		Unknown	Unknown	20	767.4611, 133.0873	P	C18
M784r15	783.17	15.446		Unknown	Unknown	10	413.1469, 371.0999	N	C18
M786r16	785.197	16.394		Unknown	Unknown	10	413.1462, 371.0991	N	C18
M796r19	795.226	19.258		Unknown	Unknown	10	735.2132, 271.0969	N	C18
M88r01	89.1073	1.209	C4H12N2	Verified	Putrescine	10	72.0816	P	C18
M89r12	88.0404	12.97	C3 H7 N O2	Verified	Alanine	10	42.0346	N	Hilic
RT for retention time (min); CE for collision energy (V). "N" represents the compounds were detected in the negative mode and "P" represents the compounds were detected in the positive mode.
