# Supplementary material for: Metabolic and transcriptional alternations for defense by interfering OsWRKY62 and OsWRKY76 transcriptions in rice
Source: Sci Rep. 2017 May 30;7:2474. doi: 10.1038/s41598-017-02643-x (PMC5449406; doi:10.1038/s41598-017-02643-x)
Supplement: Supplementary file 3 — Dataset 2 [file 41598_2017_2643_MOESM3_ESM.xls]

## Sheet: Table S2
Supplementary Table S2. Genes of differently expressed between dsOW62/76 and ZH17 plants in the transcriptomics analysis
Gene ID	Name	Gene Name/Discription	ZH17_1	ZH17_2	ZH17_3	dsOW62/76_1	dsOW62/76_2	dsOW62/76_3	ZH17_mean	dsOW62/76_mean	Log 2 Fold Change	P-value
LOC_Os04g55980		Abscisic acid-inducible protein	0.110225	0.74284	0.663385	54.5585	131.608	379.557	0.505483	188.575	8.54326	0.0019368
LOC_Os01g72900	ASR3	Abscisic stress ripening protein 3	3.21871	2.57262	3.0154	20.1153	19.3742	20.6636	2.93558	20.051	2.77196	0.0052786
LOC_Os01g72910	ASR6	Abscisic stress ripening protein 6	3.41874	3.34205	3.64028	18.9869	23.6478	41.1185	3.46703	27.9177	3.00941	0.00051559
LOC_Os01g49630		Acidic endochitinase SE2 precursor	0.157275	0.0432622	0.709914	1.58871	1.8024	2.63346	0.303484	2.00819	2.72621	0.027971
LOC_Os03g04410	ACO	Aconitate hydratase/ Citrate hydro-lyase	13.6887	26.0363	19.424	112.967	146.375	75.2899	19.7163	111.544	2.50015	0.0070523
LOC_Os01g32780		Adenine nucleotide alpha hydrolases-like superfamily protein	4.69688	7.23512	18.9799	61.1172	41.3717	90.481	10.304	64.3233	2.64214	0.0014144
LOC_Os09g38350	AMPBP6	Adenosine monophosphate binding protein 6	0	0	0	0.216745	0.28974	0.662747	0	0.389744	Inf	0.009474
LOC_Os05g24660	OsIPT3	Adenylate isopentenyltransferase	0	0	0	0.940074	5.40368	5.86395	0	4.06924	Inf	0.00019828
LOC_Os04g57540		Adenylate kinase	5.58296	8.03426	15.9162	29.362	40.895	62.9301	9.84446	44.3957	2.17304	0.021165
LOC_Os04g52504		Adhesive/proline-rich protein	6.79782	6.54465	3.7503	42.3754	35.8269	40.6767	5.69759	39.6263	2.79804	0.002579
LOC_Os07g48790		AKIN beta1-like protein	0	0	0	0.421992	0.846165	0.322584	0	0.530247	Inf	0.02114
LOC_Os02g40840		Alcohol oxidase	1.55918	1.29364	2.02173	12.6904	10.1218	27.9992	1.62485	16.9371	3.38181	0.0054968
LOC_Os11g08300	OsALDH3H2	Aldehyde dehydrogenase	19.2065	37.6787	19.1648	62.7683	125.674	125.902	25.35	104.781	2.04733	0.037901
LOC_Os03g12500	AOS2	Allene oxide synthase 2	8.04124	8.50896	1.98924	66.6601	141.706	198.222	6.17981	135.53	4.4549	5.46e-06
LOC_Os02g12680	AOS3	Allene oxide synthase 3	0	0	0	0.672527	1.94788	0.959654	0	1.19335	Inf	0.00023525
LOC_Os05g30760		Alpha/beta hydrolase family protein	0	0.0616657	0.0963721	5.78054	12.1287	10.9332	0.0526793	9.61413	7.51178	7.05e-14
Os11g0138950		Alpha/beta hydrolase fold-3 domain containing protein	0	0	0	0.799322	0.845909	1.73803	0	1.12775	Inf	1.01e-05
LOC_Os07g34280		Alpha/beta hydrolase fold-3 domain containing protein	0.0852698	0.041047	0	69.8148	78.5458	191.739	0.0421056	113.366	11.3947	7.94e-13
LOC_Os03g45960		Alpha-amylase/trypsin inhibitor (Antifungal protein)	0.0926423	0.475691	0.0464636	25.1113	78.1211	94.8109	0.204932	66.0144	8.33149	1.32e-09
LOC_Os12g26290		Alpha-dioxygenase	5.12503	24.0799	1.61612	61.4458	150.261	156.489	10.2737	122.732	3.57849	2.56e-05
LOC_Os04g56470		Amino acid transporter	0	0.0404974	0.031645	0.234818	0.549325	0.622274	0.0240475	0.468806	4.28503	0.046741
LOC_Os11g19240		Amino acid transporter family protein	1.21373	0.779018	0.429692	2.52421	6.26025	7.85376	0.80748	5.54607	2.77997	0.017936
LOC_Os04g35540		Amino acid/polyamine transporter I family protein	0.241406	0.265618	1.21939	2.08561	3.05608	4.9448	0.575472	3.36217	2.54657	0.01116
LOC_Os01g71760		Amino acid/polyamine transporter I family protein.	0.0213966	0	0	0.358334	0.279424	0.8522	0.00713222	0.496653	6.12174	0.013689
LOC_Os08g30100	ACO1	1-Aminocyclopropane-1-carboxylate oxidase homolog 1	0	0.131497	0.0513762	4.63832	7.32582	16.9027	0.0609576	9.62226	7.30243	2.67e-05
LOC_Os04g10350	ACO2	1-Aminocyclopropane-1-carboxylate oxidase homolog 2	0.79782	0.57608	0.26259	4.08261	3.86059	7.7738	0.545497	5.239	3.26365	0.00075496
LOC_Os04g48850	ACS2	1-Aminocyclopropane-1-carboxylate synthase 2	0.245423	1.13416	0.344649	8.34209	15.6284	49.3213	0.574743	24.4306	5.40963	0.049508
LOC_Os02g56300		Aminotransferase	2.26834	3.62802	4.04602	8.23761	15.9376	23.6895	3.31413	15.9549	2.2673	0.01398
LOC_Os01g61510		Ammonium transporter protein	0.214631	0.596953	0.466464	9.31899	11.1672	20.0007	0.426016	13.4956	4.98544	3.1e-10
LOC_Os07g31070		Ankyrin repeat domain containing protein	0.14047	0.193198	0.543478	1.94173	5.57817	10.1847	0.292382	5.90153	4.33516	0.020467
LOC_Os01g61990	NPR1-like	Ankyrin-like protein	0.762629	2.87164	2.32042	4.95109	18.7489	17.6847	1.9849	13.7949	2.797	0.047388
LOC_Os03g15780	OASA2	Anthranilate synthase alpha subunit 2	5.65162	12.0016	6.29258	36.5374	64.0756	82.8355	7.98193	61.1495	2.93753	0.00018771
LOC_Os03g50880	ASB2	Anthranilate synthase component II	7.03508	7.10129	5.03607	20.8185	35.3847	49.9031	6.39081	35.3688	2.46841	0.0079613
LOC_Os10g41330		AP2 domain containing protein	2.98517	4.52871	1.63328	19.8626	41.3468	54.8669	3.04905	38.6921	3.6656	2.42e-05
LOC_Os06g35930	NIP1-4	Aquaporin NIP1-4	0.126115	0.242837	0.0632515	1.5645	1.25484	2.96597	0.144068	1.92843	3.74261	0.0073578
LOC_Os05g14240	TIP4-1	Aquaporin TIP4-1	3.56329	5.05279	1.41307	11.6677	12.2132	22.3805	3.34305	15.4205	2.20561	0.02789
LOC_Os01g66130		Armadillo/beta-catenin repeat family protein	0.253619	0.659268	0.362518	2.05291	4.73154	5.67116	0.425135	4.15187	3.28777	0.00012927
LOC_Os03g05900		Aromatic-ring hydroxylase family protein	1.21782	1.67495	2.74852	15.4177	21.2997	38.0856	1.88043	24.9343	3.729	8.37e-06
LOC_Os03g18130	ASN1	Asparagine synthase	28.8735	4.1623	1.92824	56.6297	97.8818	109.886	11.6547	88.1327	2.91877	0.0040306
LOC_Os04g24750		Aspartic proteinase nepenthesin precursor	0.127459	0.0272694	0.767106	4.16376	4.88788	10.6527	0.307278	6.5681	4.41786	7.72e-05
LOC_Os01g19260		ATPase	0.30699	0.554169	0.721721	15.5308	21.5845	45.0435	0.527627	27.3863	5.69779	2.45e-06
LOC_Os12g28590	ATPase 2	ATPase family	0.0566795	0.472927	0	5.8008	14.6981	18.8552	0.176536	13.118	6.21545	2.15e-08
LOC_Os12g44220		ATPase, AAA-type, core domain containing protein	0.0245598	0.0472902	0.184765	2.69635	4.67353	14.0579	0.0855382	7.14259	6.38373	0.013798
LOC_Os09g31478		Auxin efflux carrier domain containing protein	0.545227	0.737727	8.13703	12.0376	20.8109	30.2175	3.14	21.022	2.74307	0.0028856
LOC_Os05g05180	OsGH3-6	Auxin responsive GH3 gene family	0.0982623	0.346877	0.517464	0.822809	1.71098	2.29229	0.320868	1.60869	2.32584	0.048951
LOC_Os03g45860	SAUR17	Auxin responsive protein	0.47883	0.307331	0	4.90054	10.5708	16.2559	0.262054	10.5758	5.33475	3.63e-05
LOC_Os01g56240	SAUR2	Auxin responsive SAUR protein family protein	0.0936466	0	0.140902	9.23565	11.356	51.4715	0.0781828	24.0211	8.26323	0.028124
LOC_Os04g22080	ABP20	Auxin-binding protein 20	0.462592	0.890726	2.29687	54.488	167.77	294.106	1.21673	172.121	7.14428	8.76e-05
LOC_Os09g29940		Auxin-independent growth promoter protein	2.53388	4.25131	3.12135	10.34	20.0976	15.9012	3.30218	15.4463	2.22577	0.025268
LOC_Os08g41290	AIR12	Auxin-induced protein	0.616417	0.907644	0.763797	4.92547	7.50877	14.8544	0.762619	9.09622	3.57623	0.0021904
LOC_Os03g45850	OsSAUR16	Auxin-responsive SAUR gene family member	0	0	0	1.40166	1.7566	4.50018	0	2.55281	Inf	0.0017203
LOC_Os09g27950		Avr9 elicitor response protein	3.31832	2.682	5.67082	12.2732	21.0178	24.4049	3.89038	19.232	2.30552	0.020821
LOC_Os08g35600		Avr9/Cf-9 induced kinase 1	0.243613	2.1289	0.845869	3.69626	8.63525	10.8757	1.0728	7.73572	2.85016	0.0019527
LOC_Os01g39330		Basic helix-loop-helix (BHLH) family protein-like	1.78856	2.7083	3.5794	12.1493	21.2515	43.9864	2.69209	25.7957	3.26034	0.026215
LOC_Os04g23550	RERJ1	Basic helix-loop-helix family protein	0.269755	0.155825	0.365289	2.30901	1.71107	4.81944	0.263623	2.94651	3.48246	0.0056041
LOC_Os05g06380		Benzyl alcohol benzoyl transferase	0	0	0	0.386579	0.90435	1.91755	0	1.06949	Inf	0.0024386
LOC_Os07g35880		Beta-Amylase	29.4754	14.2695	38.6225	15.7243	4.62938	2.19415	27.4558	7.51593	-1.86909	0.038543
LOC_Os04g09920	CYP99A3	9-beta-pimara-7,15-diene oxidase	0.0582725	0.336613	0.379936	1.87951	17.4304	22.9218	0.258274	14.0773	5.76832	0.015907
LOC_Os01g09990		BHLH transcription factor	0.0987867	0.038043	0.0297271	3.01469	20.3464	25.6982	0.055519	16.3531	8.20237	0.00033536
LOC_Os07g46080		BLE2 protein	0	0.044746	0.0349649	0.4108	1.64745	0.925557	0.0265703	0.994601	5.22623	0.0086646
LOC_Os07g45570		BLE2 protein	0.0993548	0.344356	1.19592	8.31957	37.2568	19.9667	0.546545	21.8477	5.321	0.010411
LOC_Os08g04370		Blue copper binding protein	0	0	0.0907378	1.34662	5.85043	2.60781	0.0302459	3.26828	6.75565	0.02317
LOC_Os08g04350		Blue copper binding protein	0.29826	0.328174	0.256438	2.53716	4.53099	3.24863	0.294291	3.43892	3.54664	0.0032051
LOC_Os09g39940		Blue copper-binding protein	47.2599	34.6987	51.4634	149.405	150.995	323.569	44.474	207.99	2.22548	0.022129
LOC_Os09g35780	BAP2	Bon association protein 2	0.0669034	0.257647	0.201327	1.30718	1.87223	3.00727	0.175292	2.06223	3.55637	0.0030736
LOC_Os01g03340		Bowman-Birk type proteinase inhibitor A	47.2488	58.6206	68.1945	273.416	715.349	1089.64	58.0213	692.803	3.57779	0.007672
LOC_Os11g31550		Brassinosteroid insensitive 1-associated receptor kinase 1	0	0.0573103	0.0447827	2.54767	3.22058	2.50637	0.034031	2.75821	6.34074	2.31e-07
LOC_Os11g31540		Brassinosteroid insensitive 1-associated receptor kinase 1	0.243594	0.134013	1.20426	11.6558	73.4264	55.6382	0.52729	46.9068	6.47506	0.0019076
LOC_Os01g72970		Bzip transcription factor-like	0.171279	0.577151	0.450991	2.86845	3.99425	7.99128	0.399807	4.95133	3.63044	0.00079084
LOC_Os08g38900	CCoAMT-2	Caffeoyl-CoA O-methyltransferase 2	113.4	196.7	90.2883	401.574	555.464	995.262	133.463	650.766	2.2857	0.0087391
LOC_Os05g31620	CML15	Calcium-binding protein	3.82348	4.09781	4.23323	16.7129	19.5824	29.1844	4.05151	21.8266	2.42955	0.011429
LOC_Os12g04360		Calcium-binding protein CML	0.454136	0.397475	2.29837	8.83467	13.4018	16.2554	1.04999	12.8306	3.61114	2.99e-05
LOC_Os11g04560		Calcium-binding protein CML	0.279802	0.897939	1.96464	12.4957	15.399	24.4641	1.04746	17.453	4.0585	6.11e-07
LOC_Os01g72530	CML31	Calcium-binding protein CML31	1.99655	2.07005	6.16211	72.8745	67.4279	135.213	3.40957	91.8384	4.75144	3.67e-10
LOC_Os11g44630		Calmodulin binding protein	0.604912	1.16477	1.25147	14.6331	35.2665	57.3926	1.00705	35.7641	5.15031	0.00018742
LOC_Os11g44630		Calmodulin binding protein-like family protein	0.12926	0.165928	0.226901	3.92862	8.40003	11.4733	0.17403	7.93398	5.51064	5.09e-08
LOC_Os06g14490		Calmodulin-binding heat-shock protein	2.54054	2.90194	1.6845	6.4902	8.87679	16.8562	2.37566	10.7411	2.17674	0.035021
LOC_Os12g36910		Calmodulin-binding protein	2.41154	4.30369	4.29217	34.6952	47.2942	105.084	3.66913	62.3579	4.08706	0.001319
LOC_Os12g36110		Calmodulin-binding protein	2.5526	7.45619	7.05429	19.8719	76.8423	92.7943	5.68769	63.1695	3.47331	0.020664
LOC_Os10g22950		Calmodulin-binding transcription activator	4.80574	19.829	28.9231	42.5835	95.2065	141.667	17.8526	93.1523	2.38346	0.035469
LOC_Os03g61290		Cation/hydrogen exchanger	0.0182834	0	0	0.646413	0.579864	0.853038	0.00609446	0.693105	6.82943	0.00048641
LOC_Os12g42200		Cation/hydrogen exchanger	0.0539089	0.207605	0.135187	0.434692	1.91088	1.75859	0.132233	1.36806	3.37097	0.042938
LOC_Os06g03810		C2 calcium/lipid-binding domain	0.434662	2.16211	0.326999	13.7499	40.8833	59.0257	0.974591	37.8863	5.28074	0.00013822
LOC_Os01g55340	Dof2	C2C2-Dof transcription factor	0.481276	0.370681	0.627582	2.80608	3.95064	4.34488	0.49318	3.70053	2.90755	0.011361
LOC_Os10g32900		CCT domain containing protein	0.923426	0.608287	0.731262	0.271312	0.136007	0.0276533	0.754325	0.144991	-2.37923	0.045907
LOC_Os09g39770		C2 domain containing protein	5.89293	6.71415	5.29896	30.2364	51.1314	84.4789	5.96868	55.2822	3.21133	0.00051559
LOC_Os02g07750		Cell cycle control protein	5.95507	11.6226	10.7277	24.3108	45.6107	70.7168	9.43511	46.8794	2.31284	0.011686
LOC_Os06g10210	CHI	Chalcone isomerase domain containing protein	0.855336	0.527028	1.13252	4.39284	3.63825	8.27339	0.838293	5.43483	2.69671	0.0051644
LOC_Os07g34260	CHS	Chalcone synthase 1	0.233771	0.327367	0.0639517	187.169	176.353	890.16	0.208363	417.894	10.9698	0.00067216
LOC_Os02g32520	CLPD1	Chaperone protein	1.43872	10.649	13.7429	117.206	225.955	134.431	8.61022	159.197	4.20862	4.64e-07
LOC_Os06g51060	CHT1	Chitinase 1	2.8678	4.92059	6.06653	71.8565	76.6508	181.267	4.61831	109.925	4.57301	6.01e-05
LOC_Os05g33130	CHT2	Chitinase 2	0	0.0679645	0	4.26922	10.6019	10.9654	0.0226548	8.61217	8.57041	3.35e-12
LOC_Os06g51050	CHT3	Chitinase 3	0.32516	0.341509	0	11.6061	17.592	65.4598	0.222223	31.5526	7.14961	0.020525
LOC_Os04g41680	CHT5	Chitinase 5	0.608611	1.3021	0.152621	3.14584	5.74023	8.77264	0.687777	5.88624	3.09733	0.00088529
LOC_Os03g32230	ZOS3-12	C2H2 transcription factor	0.0945002	0.121308	0	6.27184	11.1657	14.9477	0.071936	10.7951	7.22945	8.09e-14
LOC_Os03g60570	ZFP37	C2H2 type zinc finger transcription factor	1.00452	0.0967111	1.73813	9.43954	4.87252	14.0602	0.946455	9.45744	3.32084	0.0050476
LOC_Os01g62190		C2H2 zinc finger protein	0.0401809	0.386845	0.906851	4.71042	4.57267	6.81293	0.444625	5.36534	3.59301	0.00016888
LOC_Os09g04050		Cinnamoyl-CoA reductase	2.74557	7.59954	2.74326	22.232	26.011	35.7104	4.36279	27.9845	2.6813	0.00096944
LOC_Os08g34280		Cinnamoyl-CoA reductase	19.7929	33.9003	11.2294	104.693	138.625	320.059	21.6409	187.792	3.11731	0.022048
LOC_Os02g09490	CAD2	Cinnamyl-alcohol dehydrogenase	12.5984	24.365	9.91529	74.1935	81.4622	135.362	15.6262	97.0058	2.6341	0.001319
LOC_Os02g47510	NCED1	9-cis-epoxycarotenoid dioxygenase 1	16.0971	24.8474	41.5592	7.98348	14.7983	4.9201	27.5012	9.23396	-1.57448	0.029065
LOC_Os12g02060	PX	Class III peroxidase 136	0	0.116528	0	2.027	7.11284	3.99428	0.0388425	4.37804	6.8165	0.00021943
LOC_Os01g22352	PX	Class III peroxidase 15	0.138002	0.0531448	0.0415278	1.28397	1.44176	1.66463	0.077558	1.46345	4.23796	0.0033104
LOC_Os02g55970		Clathrin assembly protein AP180 short form-like	1.35045	1.80492	1.76895	8.48478	11.856	20.0502	1.64144	13.4637	3.03604	0.00022058
LOC_Os08g31250	C1-metabolism	C1-like domain containing protein	0.442584	0.32777	0.922039	5.63822	6.85956	20.3007	0.564131	10.9328	4.27649	0.035469
LOC_Os08g34790	4CL5	4-Coumarate--CoA ligase 5	0.960848	1.27827	1.4457	13.881	18.8057	51.927	1.22827	28.2045	4.52122	0.016971
LOC_Os01g67540	4CLL6	4-Coumarate--CoA ligase-like 6	1.13714	3.07196	1.17469	5.8111	7.47262	13.6742	1.7946	8.98597	2.32401	0.0082165
LOC_Os08g04340		Cupredoxin domain containing protein	0.83506	0.765676	0.478645	6.5115	10.3118	8.77866	0.693127	8.53398	3.62203	0.00014923
LOC_Os12g23700	CDKF-2	Cyclin-dependent kinase F-2	0.159242	0.306623	0.0479196	1.06675	1.66367	3.18933	0.171262	1.97325	3.5263	0.0039329
LOC_Os07g37400		Cyclin-like F-box domain containing protein	0.120718	0.174333	0.136226	2.13401	0.844549	1.7515	0.143759	1.57669	3.45517	0.015349
LOC_Os09g17152		Cyclin-like F-box domain containing protein	0.0436308	0.0420058	0.0656474	1.86733	1.50586	5.11397	0.050428	2.82905	5.80995	0.0021315
LOC_Os08g39730		CYP450 monooxygenase	0.0612326	0.196507	0.337815	40.7531	37.6598	18.3724	0.198518	32.2618	7.34441	5.79e-09
LOC_Os08g39660		CYP450 monooxygenase	0.251466	0.2421	0.378358	17.1573	31.0412	87.3499	0.290642	45.1828	7.28039	0.0020298
LOC_Os08g37470		Cysteamine dioxygenase	0	0	0	0.531414	0.355191	1.51659	0	0.801064	Inf	0.017936
LOC_Os04g13140		Cysteine proteinase	0.230884	1.92647	0.308791	4.20081	5.93462	6.04295	0.822048	5.39279	2.71374	0.0019028
LOC_Os04g56430	OsRMC	Cysteine-rich receptor-like protein kinase	0	1.76527	0	2.29647	67.8879	52.2835	0.588425	40.8226	6.11637	0.038357
LOC_Os04g25060		Cysteine-rich receptor-like protein kinase	2.33812	2.22181	1.18788	18.5897	91.3191	47.4433	1.91594	52.4507	4.77484	0.049197
LOC_Os03g16960		Cysteine-rich repeat secretory protein 55 precursor	0	0	0	1.23011	1.96205	0.547102	0	1.24642	Inf	0.0016496
LOC_Os02g04120		Cytidylyltransferase domain containing protein	6.45279	6.50277	6.80534	17.1694	26.2144	48.862	6.58696	30.7486	2.22284	0.043597
LOC_Os02g43360		Cytochrome B5	8.97768	17.2051	7.19998	52.0082	136.993	233.576	11.1276	140.859	3.66204	0.018186
LOC_Os02g02230		Cytochrome P450	0.0234275	0	0.0352493	6.93143	6.59969	2.98588	0.0195589	5.50567	8.13695	2.82e-07
LOC_Os07g33580		Cytochrome P450	0.902936	0.610865	3.34134	10.9439	14.4778	24.9656	1.61838	16.7958	3.37548	3.48e-05
LOC_Os07g11739	CYP71Z2	Cytochrome P450 71Z2	2.99571	3.49036	5.94285	112.127	436.462	337.708	4.14297	295.433	6.15602	4.41e-05
LOC_Os07g23570	CYP72A1	Cytochrome P450 72A1	0	0.0703726	1.86965	24.0066	24.8528	83.4703	0.646674	44.1099	6.09192	0.0026085
LOC_Os02g36030	CYP76M5	Cytochrome P450 76M5	0.0207044	0.239199	0.031152	2.77392	12.399	5.65459	0.0970186	6.94251	6.16105	0.0075004
LOC_Os02g36110	CYP76M7	Cytochrome P450 76M7	0.91759	2.24869	0.878574	23.5163	120.375	70.9807	1.34829	71.624	5.73124	0.0058605
LOC_Os02g36070	CYP76M8	Cytochrome P450 76M8	0.022151	0.21326	0	10.3871	30.2913	34.0295	0.0784705	24.9026	8.30993	6.2e-11
LOC_Os03g37290	CYP79A1	Cytochrome P450 79A1	0	0	0	2.68502	3.32125	4.13701	0	3.3811	Inf	3.93e-13
LOC_Os03g55230	CYP81E1	Cytochrome P450 81E1	0	0	0.0321141	0.357449	0.47783	0.46148	0.0107047	0.432253	5.33556	0.038072
LOC_Os12g05440	CYP94C2b	Cytochrome P450 94C2b	0.0195009	0	0.0293413	2.79412	2.00096	1.22052	0.0162807	2.0052	6.94444	4.77e-05
LOC_Os10g38120		Cytochrome P450 family protein	0	0	0	0.392515	0.894384	0.218218	0	0.501706	Inf	0.0322
LOC_Os06g45960		Cytochrome P450 family protein	0	0.0894919	0.0699297	0.259453	1.08385	1.21645	0.0531406	0.853249	4.00508	0.019648
LOC_Os07g11870		Cytochrome P450 family protein	0	0.0372341	0	0.755636	0.901892	1.12226	0.0124114	0.926594	6.22221	6.01e-05
LOC_Os06g30640		Cytochrome P450 family protein	0.24712	0.0793054	0.12394	1.11128	1.8057	3.70264	0.150122	2.20654	3.87758	0.010514
LOC_Os12g25660		Cytochrome P450 family protein	0.0650764	0.167074	0.130553	5.73179	5.05863	8.56564	0.120901	6.45202	5.73785	9.5e-11
LOC_Os07g33440		Cytochrome P450 family protein	0.26552	0.584301	0.342433	3.14094	11.9593	13.5537	0.397418	9.55132	4.58697	0.0015803
LOC_Os11g29290		Cytochrome P450 family protein	1.1841	1.99098	0.451675	8.0997	11.6365	14.4045	1.20892	11.3802	3.23474	8.86e-05
LOC_Os10g36980		Cytochrome P450 family protein	0.21259	0.148853	0.814204	7.62406	7.67982	29.5362	0.391883	14.9467	5.25326	0.038612
LOC_Os10g37160		Cytochrome P450 family protein	0	0	0	5.91116	5.82307	52.3535	0	21.3626	Inf	0.034184
LOC_Os01g59050		Cytochrome P450 family protein.	0.15476	0.297992	0.432441	1.23418	1.36111	2.71713	0.295064	1.77081	2.58531	0.034528
LOC_Os08g38110		Cytokinin-O-glucosyltransferase 1	0	0.033741	0	0.554319	1.1115	1.2762	0.011247	0.980675	6.44616	1.3e-05
LOC_Os10g09990		Cytokinin-O-glucosyltransferase 3	0.0233484	0	0	0.6517	0.479148	1.62074	0.00778279	0.917197	6.8808	0.0028673
LOC_Os01g65380		Cytosolic factor-like protein	4.09426	14.4112	7.02272	31.1144	39.4747	44.0007	8.50938	38.1966	2.16632	0.014485
LOC_Os08g02230		D-arabinono-1,4-lactone oxidase domain containing protein.	2.75236	5.75213	2.02012	18.6439	32.8128	36.6492	3.5082	29.3686	3.06547	0.00011626
LOC_Os01g27750	DQD-SDH	3-Dehydroquinate dehydratase / shikimate dehydrogenase	1.76158	3.54971	2.12656	11.3203	14.6742	25.5005	2.47928	17.165	2.79148	0.00067519
LOC_Os07g09190	DXS	1-Deoxy-D-xylulose-5-phosphate synthase 2	0.240889	0.742137	0.706768	64.2338	105.183	345.19	0.563265	171.536	8.25048	0.0016284
LOC_Os09g33530		Diacylglycerol acyltransferase domain containing protein	0.29079	0.466601	1.62857	2.67545	5.81682	3.91575	0.795321	4.13601	2.37863	0.024815
LOC_Os04g54200		Diacylglycerol kinase	2.92069	1.21962	0.82066	12.965	20.1214	21.6837	1.65366	18.2567	3.46469	8.49e-05
LOC_Os06g12250	DSH1	Dihydrosphingosine C4 hydroxylase 1	1.57351	1.90106	2.27468	7.29128	9.2096	18.9242	1.91642	11.8084	2.62332	0.0098919
LOC_Os08g36630		Dioscorin class A	0.762957	1.71393	0.0478314	29.1041	34.1611	40.6253	0.841573	34.6301	5.3628	5.65e-12
LOC_Os02g18000	RPG1-B	Disease resistance protein RGA2	0.786347	1.31785	2.93596	6.39488	7.98709	14.367	1.68005	9.583	2.51197	0.003885
LOC_Os01g45520		D-mannose binding lectin family protein	0.0265404	0	0.279531	0.740795	1.58445	2.29535	0.102024	1.5402	3.91614	0.0021315
LOC_Os02g22160		DNA binding protein	0.238314	1.33839	0.627499	10.6799	23.4898	40.1139	0.734735	24.7612	5.07471	9e-05
LOC_Os01g06640		DNA binding protein.	1.33718	0.632398	4.12977	14.7984	12.3858	30.4599	2.03312	19.2147	3.24045	0.0017951
LOC_Os02g48320		DNA-binding protein-like	0.121818	0.156374	0.824797	3.36239	6.02249	6.76946	0.367663	5.38478	3.87243	8.44e-06
LOC_Os02g15350	RPBF	Dof zinc finger protein	0	0	0	5.68962	7.1304	5.93554	0	6.25185	Inf	1.14e-15
LOC_Os06g44040		Dopamine beta-monooxygenase	0.10669	0.228258	0.285381	1.25734	1.74714	2.71146	0.206776	1.90532	3.20389	0.00068724
LOC_Os04g55720	PGDH	D-3-phosphoglycerate dehydrogenase	9.03257	18.8663	20.3693	54.0047	86.8675	75.2114	16.0894	72.0279	2.16245	0.023932
LOC_Os12g05660		Dual specificity phosphatase	3.83418	2.49169	6.75449	1.81339	1.63925	1.10897	4.36012	1.52054	-1.51979	0.046505
LOC_Os11g40590		DUF1399 containing protein	2.1405	4.24	5.12709	10.7359	17.6946	18.0306	3.83587	15.4871	2.01344	0.049349
LOC_Os07g42740		DUF1645 domain containing protein	2.66342	6.32215	3.59286	25.4213	30.3274	63.0212	4.19281	39.59	3.23915	0.0005711
LOC_Os07g35380		DUF26 kinases have homology to DUF26 containing loci	0.0579306	0.195206	0.174326	0.862378	2.51276	3.77408	0.142487	2.38307	4.06392	0.0052786
LOC_Os04g45834		DUF584 domain containing protein	29.1215	37.8859	70.6224	25.2114	17.2139	3.81817	45.8766	15.4145	-1.57347	0.017478
LOC_Os06g46950	CCD1	EF-hand Ca2+-binding protein	5.00214	15.2338	3.37915	31.9131	61.8961	70.8626	7.87169	54.8906	2.80181	0.00044746
LOC_Os07g43800		EF-Hand type domain containing protein	1.69206	5.57494	2.14986	25.1887	57.5926	60.1611	3.13895	47.6475	3.92404	3.14e-07
LOC_Os07g41410		EGG APPARATUS-1 protein	30.7605	46.6338	25.5456	161.775	126.326	370.159	34.3133	219.42	2.67685	0.047419
LOC_Os09g20820	ENO	Enolase	0.378741	0.24309	0.271361	2.61768	1.85057	4.18679	0.297731	2.88501	3.2765	0.0011945
LOC_Os02g36140	KSL7	ent-cassa-12,15-diene synthase	0.0790229	0.630376	0.203827	19.284	119.583	80.0076	0.304408	72.9584	7.90492	0.00018887
LOC_Os06g39780		ent-cassadiene C11-alpha-hydroxylase 1	0.67958	1.46715	1.70417	35.8676	39.9174	103.018	1.28363	59.6009	5.53703	8.71e-05
LOC_Os02g36210	CPS2	ent-copalyl diphosphate synthase 2	0	0.113448	0.531895	16.6097	145.972	75.0924	0.215114	79.2246	8.5247	0.0033234
LOC_Os06g37300	CYP701A8	ent-Kaurene oxidase-like 4	1.04829	3.89021	2.03612	93.4546	309.962	274.784	2.32487	226.067	6.60345	1.29e-07
LOC_Os06g37224	CYP701A9	ent-Kaurene oxidase-like 5	0	0	0	1.10556	13.4441	14.787	0	9.77888	Inf	0.00015347
LOC_Os02g36285	KS	ent-kaurene synthase	0	0	0.189409	2.81097	7.0456	17.835	0.0631363	9.23052	7.1918	0.0095398
LOC_Os07g41230		Esterase PIR7B	0.88523	1.5219	1.23679	3.70628	6.25208	7.48323	1.21464	5.81387	2.25897	0.043045
LOC_Os07g39740		Esterase precursor	0.432546	0.0925414	0.325407	4.874	3.27267	13.9463	0.283498	7.36431	4.69914	0.046154
LOC_Os11g15230		Esterase precursor	1.25494	1.9849	2.12422	7.63106	14.5908	19.33	1.78802	13.8506	2.95352	0.00043195
LOC_Os03g08460	ERF3	Ethylene responsive element binding factor3	0.706284	0.906639	1.77114	4.77025	5.80742	6.6084	1.12802	5.72869	2.34441	0.031766
LOC_Os09g28440	ERF102	Ethylene-binding protein-like	0.0314142	0.0604884	0	0.759921	0.761885	0.9652	0.0306342	0.829002	4.75816	0.018636
LOC_Os04g32620	ERF101	Ethylene-responsive transcription factor	0.898667	1.51706	3.46371	10.0334	9.7608	12.9022	1.95981	10.8988	2.47538	0.0056041
LOC_Os02g43790	BIERF3	Ethylene-responsive transcription factor	1.5961	7.4784	3.24204	22.7207	61.2414	70.3515	4.10551	51.4378	3.6472	0.00023696
LOC_Os10g39300		Eukaryotic aspartyl protease family protein	4.16838	2.23216	3.37712	38.5531	50.3406	115.078	3.25922	67.9905	4.38274	0.0012399
LOC_Os11g08100		Eukaryotic aspartyl protease family protein	10.3256	10.2703	9.77437	41.9908	63.5317	129.2	10.1234	78.2409	2.95023	0.018325
LOC_Os02g36619		Exo70 exocyst complex subunit family protein	0.107191	0.0773989	0.383041	1.04717	1.6248	3.17145	0.18921	1.94781	3.36379	0.0061461
LOC_Os05g50830		Expressed protein	0.610523	0.587785	0.50523	0.0852046	0.1139	0.086844	0.567846	0.0953161	-2.57471	0.035014
LOC_Os07g02610		Expressed protein	0	0	0	0.127329	0.468079	0.571026	0	0.388811	Inf	0.02645
LOC_Os07g02990		Expressed protein	0	0	0	0.082791	0.608703	0.540058	0	0.410517	Inf	0.017503
LOC_Os12g14150		Expressed protein	0.0185683	0	0.111752	0.207311	0.831388	0.739551	0.0434402	0.59275	3.77032	0.039871
LOC_Os02g35710		Expressed protein	1.98199	2.82078	6.87186	1.12246	0.964597	0	3.89154	0.695686	-2.48383	0.047396
LOC_Os07g23485		Expressed protein	0.012129	0.116773	0.145996	0.7448	0.79198	0.648712	0.0916326	0.728497	2.99099	0.0212
LOC_Os03g36279		Expressed protein	0.0747148	0.0479548	0.112417	0.857347	0.534323	0.878567	0.0783621	0.756746	3.27158	0.016505
LOC_Os01g20204		Expressed protein	0.0142615	0	0.064374	0.769596	0.691765	0.941284	0.0262118	0.800882	4.9333	0.00030616
LOC_Os05g44780		Expressed protein	0.0353691	0	0	0.658148	0.791818	0.965968	0.0117897	0.805311	6.09395	0.01867
LOC_Os01g39990		Expressed protein	0.0208417	0.0802621	0.0313587	0.310258	1.01095	1.25701	0.0441542	0.859403	4.28271	0.0044423
LOC_Os07g02970		Expressed protein	0.0175945	0.0338784	0.0264729	0.654797	0.656489	1.42155	0.0259819	0.910946	5.13178	0.00021443
LOC_Os05g46800		Expressed protein	0.0363361	0	0	1.08183	0.745677	0.909679	0.012112	0.912394	6.23515	0.010858
LOC_Os09g09550		Expressed protein	0	0	0.0311148	0.423286	0.84876	1.48255	0.0103716	0.9182	6.4681	0.00018047
LOC_Os02g05244		Expressed protein	0	0.0418737	0.0654409	0.930726	1.2577	0.569181	0.0357715	0.919202	4.6835	0.0021817
LOC_Os07g44920		Expressed protein	0.0702349	0	0.105676	1.24159	1.50686	0.479548	0.0586371	1.076	4.19772	0.043089
LOC_Os04g06590		Expressed protein	0	0	0.043673	1.10724	0.785195	1.4038	0.0145577	1.09875	6.23793	1.84e-06
LOC_Os06g08350		Expressed protein	0	0.0566757	0	0.438167	0.933511	1.9762	0.0188919	1.11596	5.88437	0.0067058
LOC_Os02g34250		Expressed protein	0	0	0.142251	1.14352	0.705523	1.56001	0.047417	1.13635	4.58286	0.029804
LOC_Os11g07000		Expressed protein	0	0.0460147	0.0359563	0.889364	0.445831	2.3931	0.0273237	1.24276	5.50726	0.038813
LOC_Os02g11990		Expressed protein	0	0	0	1.20291	0.328914	2.54128	0	1.3577	Inf	0.043045
LOC_Os01g49480		Expressed protein	0.0702349	0.135238	0.0528382	1.43762	0.851701	2.27785	0.0861038	1.52239	4.14412	0.0039841
LOC_Os08g39000		Expressed protein	0.019155	0.147533	0.288208	1.28317	1.60811	2.13617	0.151632	1.67582	3.46622	0.0012279
LOC_Os08g42570		Expressed protein	0	0	0.039933	0.691409	2.27764	2.08394	0.013311	1.68433	6.98341	3.29e-05
Os01g0522100		Expressed protein	0.0340449	0	0	0.316754	1.65138	3.09935	0.0113483	1.68916	7.21768	0.038938
LOC_Os06g37280		Expressed protein	0	0	0	0.0801759	2.25073	3.03993	0	1.79028	Inf	0.047574
LOC_Os06g18820		Expressed protein	0.0763659	0.0245073	0.287253	1.37365	1.44843	2.86775	0.129375	1.89661	3.87379	6.24e-05
LOC_Os08g09290		Expressed protein	11.6288	4.7754	11.3605	4.20469	1.23382	0.439012	9.25487	1.95918	-2.23997	0.032076
LOC_Os01g21144		Expressed protein	0.103274	0.0795425	0.776939	1.65269	1.38722	2.93806	0.319919	1.99265	2.63891	0.02349
LOC_Os08g20410		Expressed protein	4.87379	6.67909	9.51329	3.34986	2.12979	0.499656	7.02206	1.9931	-1.81688	0.018186
LOC_Os08g45200		Expressed protein	4.44038	6.04233	11.9065	1.75408	2.05943	2.18775	7.46305	2.00042	-1.89946	0.013798
LOC_Os03g18490		Expressed protein	0.193048	0.148687	0	2.94563	1.94482	1.23022	0.113912	2.04022	4.16274	0.022319
LOC_Os12g02140		Expressed protein	0	0	0	0.451059	2.16063	3.9844	0	2.1987	Inf	0.0045603
LOC_Os02g26794		Expressed protein	0.10346	0.0996067	0	2.02144	1.06159	3.59087	0.0676888	2.22463	5.0385	0.0016
LOC_Os05g04215		Expressed protein	0	0	0.0835897	2.17094	1.86561	2.78169	0.0278632	2.27274	6.34993	0.00024949
LOC_Os05g38940		Expressed protein	0.105192	0.101274	0	1.27232	1.37373	4.24951	0.0688221	2.29852	5.06169	0.024972
LOC_Os04g54610		Expressed protein	0.0581744	0	0	2.81452	1.84502	2.51561	0.0193915	2.39172	6.94648	0.00025829
LOC_Os06g12455		Expressed protein	0	0	0	1.16007	1.27384	5.70926	0	2.71439	Inf	0.020604
LOC_Os11g06550		Expressed protein	0	0.221791	0	1.82186	3.76059	2.68707	0.0739303	2.75651	5.22053	0.00024665
LOC_Os07g23485		Expressed protein	0	0	0	1.40952	1.21128	5.66448	0	2.76176	Inf	0.014862
LOC_Os03g30210		Expressed protein	0.0152227	0	0.0916172	0.821467	2.38557	5.24884	0.0356133	2.81862	6.30643	0.01036
LOC_Os12g21784		Expressed protein	8.74077	10.0434	22.379	3.86716	2.12863	3.22281	13.721	3.07287	-2.15873	0.0065178
LOC_Os08g05780		Expressed protein	0	0	0.145096	2.09352	1.73912	5.5235	0.0483654	3.11871	6.01083	0.0008566
LOC_Os07g46060		Expressed protein	0	0.126738	0	1.59222	2.94707	4.94346	0.0422459	3.16092	6.22539	4.83e-05
LOC_Os03g52410		Expressed protein	0.22258	0.107145	0.0837243	2.38152	4.15248	2.97613	0.137817	3.17004	4.52368	0.0012845
LOC_Os09g13400		Expressed protein	0	0	0	4.01881	1.56691	4.09614	0	3.22729	Inf	0.0014259
LOC_Os02g33670		Expressed protein	0.298859	0.287729	0.112417	1.39029	2.57869	5.78154	0.233002	3.25017	3.80211	0.049736
LOC_Os08g34800		Expressed protein	0.291608	0.280748	0.383913	1.6957	3.26416	4.85315	0.318756	3.271	3.35921	0.0028673
LOC_Os05g38860		Expressed protein	0	0	0	2.80679	2.04658	4.99339	0	3.28225	Inf	0.0031016
LOC_Os01g24010		Expressed protein	0.0298665	0.143771	0.269625	1.86178	5.15403	3.07582	0.147754	3.36388	4.50885	0.00051559
LOC_Os03g59225		Expressed protein	0.219014	0.890287	0.457683	1.56224	3.85895	5.09537	0.522328	3.50552	2.7466	0.0082165
LOC_Os07g02660		Expressed protein	0.0264186	0	0.0794996	1.229	2.2672	7.30541	0.0353061	3.60053	6.67215	0.036795
LOC_Os07g39860		Expressed protein	0.157548	0.202241	0.0790164	1.75899	3.821	5.37852	0.146269	3.65284	4.64233	0.00014852
LOC_Os01g29280		Expressed protein	0.178674	0.275232	0.0537671	1.32991	6.20005	3.86317	0.169224	3.79771	4.48812	0.035021
LOC_Os06g09960		Expressed protein	0.227339	0.364788	0.741125	1.83314	4.38264	5.26031	0.444417	3.82536	3.10561	0.0041032
LOC_Os07g26100		Expressed protein	0	0	0	1.88074	2.54811	7.49157	0	3.97347	Inf	0.00031598
LOC_Os10g08960		Expressed protein	0.563642	0.876589	0.848063	2.21867	3.55904	6.46337	0.762764	4.08036	2.41939	0.020769
LOC_Os01g33869		Expressed protein	0.0334841	0	0.0251903	1.61999	7.34002	3.88657	0.0195581	4.28219	7.77444	0.0011945
LOC_Os09g17146		Expressed protein	0.0217058	0.0417948	0.0979763	2.10029	2.1867	8.64512	0.0538256	4.3107	6.32349	0.021037
LOC_Os06g13940		Expressed protein	0.173646	0.334358	0.17418	2.90809	3.45553	6.85023	0.227395	4.40462	4.27574	0.00018365
LOC_Os08g10290		Expressed protein	0.100452	2.38554	0.352664	2.6169	5.12239	5.56313	0.946219	4.43414	2.22841	0.018186
LOC_Os06g08620		Expressed protein	0.521415	1.18654	0.142641	2.11691	3.89102	7.49779	0.616864	4.50191	2.86751	0.048315
LOC_Os07g03020		Expressed protein	0.0573442	0.0441668	0.414147	2.51826	2.26801	8.77034	0.171886	4.51887	4.71644	0.048892
LOC_Os03g43100		Expressed protein	0	0	0	2.9008	5.33187	5.95018	0	4.72762	Inf	8.22e-12
LOC_Os06g13880		Expressed protein	0	0.31836	0.0829231	3.0766	4.52401	6.77333	0.133761	4.79132	5.16269	3.08e-06
LOC_Os03g47160		Expressed protein	0.142009	0.364588	0.498561	3.61143	5.65192	5.22511	0.335053	4.82948	3.84941	0.00025431
LOC_Os10g03570		Expressed protein	0.301676	1.21457	1.73309	2.70473	4.65596	7.5213	1.08311	4.96066	2.19535	0.032076
Os11g0520500		Expressed protein	0.213658	1.06964	0.814396	2.43846	6.66994	6.06215	0.699232	5.05685	2.8544	0.0027916
LOC_Os08g26350		Expressed protein	0.174523	0	0.35012	2.05677	4.99241	8.47363	0.174881	5.17427	4.88691	0.0028673
LOC_Os01g15740		Expressed protein	0	0	0	3.97366	7.96786	3.68193	0	5.20781	Inf	2.04e-06
LOC_Os08g14720		Expressed protein	0.400935	1.06151	0.188516	3.21738	4.11393	8.29803	0.55032	5.20978	3.24288	0.001132
LOC_Os11g10120		Expressed protein	0.663031	1.12648	1.49641	3.81016	4.54763	7.43408	1.0953	5.26396	2.26482	0.026259
LOC_Os02g53250		Expressed protein	0	0	0	2.41129	5.10365	9.50305	0	5.67266	Inf	0.00034354
LOC_Os08g31850		Expressed protein	0.0927045	0.133878	1.91791	5.08888	3.15634	9.38898	0.71483	5.87807	3.03967	0.020432
LOC_Os05g47960		Expressed protein	0.979998	0.656348	0.641094	4.75717	5.40539	8.48523	0.759147	6.21593	3.03352	0.0045603
LOC_Os09g19970		Expressed protein	0	0.306977	0.239874	4.52406	5.87417	8.48142	0.182284	6.29322	5.10954	5.97e-08
LOC_Os01g44120		Expressed protein	0.225559	0.347453	0.271503	4.44903	4.20804	10.6778	0.281505	6.44495	4.51694	0.00026987
LOC_Os12g05690		Expressed protein	0.694034	0.703354	1.26409	6.18541	4.22512	9.18644	0.887161	6.53232	2.88033	0.0036592
LOC_Os06g43080		Expressed protein	0.0363361	0.139931	0.0546717	2.4003	3.79618	13.4591	0.0769796	6.55187	6.41129	0.030636
LOC_Os09g37080		Expressed protein	0.552337	0.731179	0.415527	5.97402	5.92506	8.171	0.566347	6.69003	3.56225	0.00014591
LOC_Os06g20820		Expressed protein	0.557348	1.47562	0.524121	6.35232	6.10879	7.92802	0.852365	6.79637	2.99522	0.0058992
LOC_Os07g03050		Expressed protein	0.569989	1.67372	2.6586	3.8448	6.35368	10.3132	1.6341	6.83721	2.06491	0.031766
LOC_Os02g52170		Expressed protein	0.267873	0.515793	1.41066	3.92535	5.62214	12.0408	0.731441	7.19608	3.2984	0.01096
LOC_Os01g49750		Expressed protein	0	0.0773689	0.423197	4.85996	4.7226	12.94	0.166855	7.50752	5.49167	0.0002
LOC_Os06g09990		Expressed protein	0.293199	0.161302	0.81928	5.06614	7.11093	11.5347	0.424594	7.90393	4.21842	5.46e-06
LOC_Os08g31860		Expressed protein	0.0247888	0.0954624	0.410273	7.74934	4.8096	11.9323	0.176841	8.16374	5.5287	7.39e-09
LOC_Os04g50860		Expressed protein	0.534266	2.09422	2.46901	4.65126	7.22631	13.1583	1.69916	8.3453	2.29614	0.023202
LOC_Os03g32420		Expressed protein	0.383177	0.804886	0.314472	9.65812	4.93902	11.4163	0.500845	8.67116	4.11379	6.23e-06
LOC_Os05g05290		Expressed protein	0	0.893663	0	5.73135	5.19516	15.4603	0.297888	8.79561	4.88394	0.00085653
LOC_Os05g36140		Expressed protein	0.231917	0.446559	0.814204	4.17166	7.78798	16.2746	0.49756	9.41141	4.24147	0.0091795
LOC_Os02g40110		Expressed protein	1.33579	1.8372	2.27304	5.5335	7.50585	15.5265	1.81534	9.52195	2.39102	0.035572
LOC_Os11g34624		Expressed protein	0	0	0	2.68855	8.42342	18.2571	0	9.78968	Inf	0.00019472
LOC_Os01g37810		Expressed protein	1.4115	0.704631	2.43839	6.12854	7.02215	16.5382	1.51817	9.89631	2.70455	0.048343
LOC_Os03g61490		Expressed protein	0.782546	2.06194	1.54925	5.21153	12.9088	11.9516	1.46458	10.024	2.7749	0.0025954
LOC_Os04g34180		Expressed protein	0.71029	2.18828	0	5.35291	10.9985	15.9636	0.966188	10.7717	3.47879	0.00034001
LOC_Os01g50350		Expressed protein	0	0	0.0599686	7.11984	1.41278	23.9022	0.0199895	10.8116	9.07912	0.042995
LOC_Os06g46160		Expressed protein	0.557348	0.33021	1.16113	5.74401	9.27816	17.4172	0.682896	10.8131	3.98498	0.00070527
LOC_Os03g07200		Expressed protein	0.583217	3.93047	0.394882	10.5269	15.396	7.66549	1.63619	11.1961	2.77459	0.0055878
LOC_Os04g41860		Expressed protein	1.25072	0.963311	2.15068	9.90781	14.2668	10.6542	1.4549	11.6096	2.99632	0.001674
Os07g0471200		Expressed protein	0.368921	0.986614	1.57273	4.30962	12.0828	19.4282	0.97609	11.9402	3.61267	0.017325
LOC_Os07g03170		Expressed protein	1.42757	2.18287	2.59016	5.70349	12.9248	18.1086	2.06687	12.2456	2.56675	0.012264
LOC_Os01g29330		Expressed protein	0.712873	2.96203	0.395168	4.81734	16.1693	16.011	1.35669	12.3325	3.18431	0.010748
LOC_Os03g24820		Expressed protein	0.0541412	0.10425	0.0610961	4.88617	22.6759	10.3968	0.0731623	12.653	7.43416	0.0018022
LOC_Os10g40950		Expressed protein	1.20077	2.65464	2.7435	7.86177	15.6812	20.952	2.19964	14.8317	2.75334	0.0017319
LOC_Os04g35130		Expressed protein	1.07362	5.96143	4.73345	9.89604	16.536	19.8888	3.92283	15.4403	1.97673	0.036449
LOC_Os05g30510		Expressed protein	0.225854	0.326163	0	8.09016	7.90039	30.5845	0.184006	15.525	6.3987	0.011417
LOC_Os01g27860		Expressed protein	0	0.127222	0	11.1881	8.13544	27.5186	0.0424074	15.614	8.52431	8.42e-06
LOC_Os02g33705		Expressed protein	2.17709	3.12172	5.95896	9.35209	13.7403	24.9854	3.75259	16.0259	2.09445	0.035469
LOC_Os08g30510		Expressed protein	0.767902	1.38321	2.12444	8.66566	15.8511	23.7347	1.42518	16.0838	3.49639	3.94e-05
LOC_Os04g51680		Expressed protein	1.14271	3.87254	0.275094	6.97445	22.5124	19.9216	1.76345	16.4695	3.22332	0.0078067
LOC_Os12g36680		Expressed protein	0.595501	0.987389	0.895998	4.89414	23.6081	21.0262	0.826296	16.5095	4.32049	0.011358
LOC_Os08g26820		Expressed protein	1.42647	3.02697	3.13183	8.8028	13.8765	26.9496	2.52842	16.543	2.70991	0.017575
LOC_Os12g11550		Expressed protein	0	0.186902	0	11.0179	23.1792	17.0105	0.0623008	17.0692	8.09793	2.05e-15
LOC_Os12g43750		Expressed protein	1.62342	2.08394	1.97735	8.91871	16.8019	27.051	1.8949	17.5905	3.2146	0.0014473
LOC_Os02g11870		Expressed protein	0	0.169522	0.264931	6.22532	8.78725	38.0706	0.144818	17.6944	6.93291	0.048315
LOC_Os05g02450		Expressed protein	1.18758	5.8004	1.26386	15.1455	17.13	21.1612	2.75061	17.8122	2.69504	0.00083163
LOC_Os06g30920		Expressed protein	4.83231	7.11018	1.37184	11.3672	20.0716	29.6738	4.43811	20.3709	2.19849	0.031477
LOC_Os05g24684		Expressed protein	2.12555	5.94639	7.7404	10.189	22.9593	28.1229	5.27078	20.4237	1.95416	0.041729
LOC_Os03g22820		Expressed protein	0.371122	1.0322	0.992702	14.1186	17.0015	31.4865	0.798675	20.8689	4.7076	3.01e-09
LOC_Os06g04220		Expressed protein	0.121248	0.233464	0.364861	7.671	16.2865	39.8749	0.239858	21.2774	6.471	0.0052786
LOC_Os08g26350		Expressed protein	0.781801	0.602147	1.64683	7.0799	17.6969	39.0857	1.01026	21.2875	4.39721	0.049325
LOC_Os10g43060		Expressed protein	3.50181	6.04306	5.41798	21.4542	22.1876	26.3156	4.98762	23.3191	2.22509	0.024355
LOC_Os10g04800		Expressed protein	0.349046	1.34419	0	11.6911	29.3033	29.3135	0.564411	23.436	5.37583	1.31e-08
LOC_Os01g58670		Expressed protein	2.87349	10.6403	0.110859	21.2509	30.4467	24.5244	4.54155	25.4073	2.48399	0.0037218
LOC_Os06g04240		Expressed protein	0.397191	0.955995	1.64345	15.1514	17.2283	45.9898	0.998878	26.1232	4.70888	0.0022609
LOC_Os12g40180		Expressed protein	2.7936	12.5123	1.55339	13.1088	31.4972	34.7618	5.61975	26.4559	2.23501	0.039895
LOC_Os05g45840		Expressed protein	2.65739	4.30988	6.52059	14.4801	25.9433	44.6231	4.49595	28.3488	2.65659	0.012562
LOC_Os03g52380		Expressed protein	0.331628	0.255421	0.898148	21.1046	8.41415	56.8334	0.495065	28.784	5.86151	0.032272
LOC_Os06g05420		Expressed protein	1.4538	0.861324	2.43979	23.5146	17.2121	48.2947	1.58497	29.6738	4.22666	0.00040168
LOC_Os01g58320		Expressed protein	0.0637557	0.122762	0.671493	22.7782	24.5023	42.5152	0.286004	29.9319	6.70951	3.25e-14
LOC_Os02g53240		Expressed protein	0.0983789	0.094715	0.0740111	24.3017	24.2268	43.1573	0.089035	30.5619	8.42315	7.29e-21
LOC_Os06g38580		Expressed protein	0.251924	0.323389	2.27429	12.5008	29.9228	61.3496	0.949867	34.5911	5.18653	0.0052188
LOC_Os06g04230		Expressed protein	4.16078	8.28321	4.35041	19.684	37.4962	49.8358	5.59813	35.672	2.67178	0.0020232
LOC_Os12g11980		Expressed protein	0.231917	0.982429	0.977045	27.1877	40.8437	43.4928	0.730464	37.1747	5.66936	9.41e-13
LOC_Os01g11600		Expressed protein	2.23971	7.14659	6.45095	31.0788	47.8729	34.5168	5.27909	37.8228	2.8409	0.00085648
LOC_Os10g32680		Expressed protein	6.62851	8.06362	11.7129	24.1428	43.1379	48.2108	8.80167	38.4972	2.1289	0.036173
LOC_Os02g53410		Expressed protein	2.55967	9.20886	4.25672	24.6926	28.2751	65.9215	5.34175	39.6297	2.8912	0.012006
LOC_Os08g24300		Expressed protein	0	0.118394	0.0925138	14.3018	48.1783	58.0748	0.0703025	40.185	9.15887	1.5e-08
LOC_Os07g39720		Expressed protein	0.663923	1.46102	1.5222	16.59	30.4347	84.0065	1.21572	43.6771	5.167	0.02631
LOC_Os01g51670		Expressed protein	2.89953	2.82439	3.18218	21.7722	36.5293	84.9733	2.9687	47.7583	4.00785	0.0219
LOC_Os01g65700		Expressed protein	0.324847	0.703684	0.30548	19.721	32.423	98.1457	0.444671	50.0966	6.81583	0.0048886
LOC_Os09g04370		Expressed protein	8.50104	30.017	2.00504	36.4259	62.9884	52.7749	13.5077	50.7297	1.90905	0.048254
LOC_Os03g42600		Expressed protein	3.37128	3.99473	0.877927	26.4201	36.5274	90.1551	2.74798	51.0342	4.21502	0.0094328
LOC_Os05g49940		Expressed protein	1.1392	0.731179	1.42837	62.299	76.6286	16.2045	1.09958	51.7107	5.55544	0.0071905
LOC_Os03g52370		Expressed protein	0	0.82655	0.538227	39.5391	43.2451	72.377	0.454926	51.7204	6.82896	4.3e-16
LOC_Os11g44380		Expressed protein	2.8018	5.29501	13.5837	32.3436	47.7212	77.7603	7.22684	52.6084	2.86386	0.00039911
LOC_Os05g25920		Expressed protein	0.571596	2.5014	1.25095	24.9469	49.441	102.299	1.44132	58.8956	5.3527	0.00070321
LOC_Os08g26840		Expressed protein	1.82148	3.33867	4.76974	33.8289	33.8837	115.478	3.30996	61.0634	4.20542	0.044256
LOC_Os02g50710		Expressed protein	4.11673	5.76496	4.41094	32.8469	45.9649	108.6	4.76421	62.4704	3.71286	0.012828
LOC_Os03g07190		Expressed protein	4.23995	6.29801	16.9512	38.3214	60.5687	97.1184	9.16305	65.3362	2.83398	0.00043456
LOC_Os03g19580		Expressed protein	9.92506	20.645	19.0435	38.6738	67.9072	105.975	16.5378	70.852	2.09904	0.021472
LOC_Os01g58350		Expressed protein	1.69747	3.61869	3.73983	34.9707	76.4558	125.764	3.01866	79.0637	4.71103	0.00014923
LOC_Os10g39100		Expressed protein	2.46072	2.70752	12.4825	46.9666	62.1718	145.651	5.88358	84.9298	3.8515	0.0059206
LOC_Os11g37210		Expressed protein	2.36407	2.22759	4.61653	54.8478	75.8217	129.13	3.0694	86.6	4.81834	9.41e-10
LOC_Os02g48710		Expressed protein	5.29172	10.4348	2.01448	123.382	96.344	135.236	5.91367	118.321	4.32251	1.38e-08
LOC_Os04g03164		Expressed protein	5.63496	21.5408	3.11707	54.8949	160.163	171.248	10.0976	128.769	3.67269	0.00054292
LOC_Os04g05650		Expressed protein	10.2463	12.1157	8.53613	97.3153	112.256	214.3	10.2994	141.291	3.77803	1.24e-06
LOC_Os04g06520		Expressed protein	10.2969	9.07326	6.43345	91.5803	119.167	237.626	8.60119	149.458	4.11906	5.09e-05
LOC_Os06g29730		Expressed protein	1.30645	6.79208	3.34169	100.645	104.196	255.562	3.81341	153.468	5.33071	6.56e-06
LOC_Os08g24200		Expressed protein	1.05169	1.8804	1.13028	82.4731	225.635	171.91	1.35412	160.006	6.88462	7.31e-10
LOC_Os02g48690		Expressed protein	1.21552	1.44889	2.87397	115.462	171.157	281.123	1.84613	189.247	6.67963	5.55e-15
LOC_Os04g06520		Expressed protein	34.1226	15.5087	20.7189	196.126	165.45	498.879	23.4501	286.818	3.61247	0.023461
LOC_Os06g38660		Expressed protein	3.60821	9.88706	4.07172	162.56	216.185	502.513	5.85567	293.753	5.64862	3.72e-05
LOC_Os12g25090		Expressed protein	2.14061	6.32987	1.6104	158.903	187.839	554.349	3.36029	300.364	6.48198	0.00040736
LOC_Os06g35650		FAD-linked oxidase	0	0	0	1.13556	2.84623	6.70574	0	3.56251	Inf	0.00051559
LOC_Os02g40784		Fatty acid hydroxylase domain containing protein	2.63347	4.15858	2.64157	11.0712	14.7651	28.2396	3.14454	18.0253	2.5191	0.0056177
LOC_Os10g17940	OsFBX382	F-box domain containing protein	0.230371	0.0887163	0.138647	1.80043	0.816585	1.41563	0.152578	1.34421	3.13914	0.039015
LOC_Os12g03740	OsFBX438	F-box domain containing protein	0.454327	0.617515	0.281477	2.03893	2.99152	3.31493	0.451106	2.78179	2.62448	0.030813
LOC_Os10g37570		F-box domain containing protein	0.0548501	0.211229	0.247585	4.79706	5.67925	18.1947	0.171221	9.557	5.80262	0.0063674
LOC_Os10g41838		F-box protein interaction domain containing protein	0.800516	1.3212	0.716944	7.98	10.8097	11.3653	0.946221	10.0517	3.40911	4.5e-05
LOC_Os02g26670		F-box/Kelch-repeat protein	1.10362	3.0695	0.627308	8.44265	13.8177	19.6475	1.60014	13.9693	3.12599	9.32e-05
LOC_Os07g05400		Ferredoxin--NADP reductase	15.3705	18.9242	13.7072	37.2027	80.0817	116.513	16.0006	77.9326	2.2841	0.031752
LOC_Os01g32380	RH3	Ferritin/ribonucleotide reductase-like family protein.	0.242071	0.233055	0.546334	20.3826	23.145	48.6888	0.340487	30.7388	6.49632	1.8e-09
LOC_Os10g36848	F5H	Ferulate-5-hydroxylase	0.661984	1.97572	1.64345	11.8563	37.822	28.6447	1.42705	26.1077	4.19336	0.0005711
LOC_Os04g56700	F3H	Flavanone 3-hydroxylase	0	0	0.0425821	0.684614	1.31997	2.15777	0.014194	1.38745	6.61101	4.21e-05
LOC_Os10g41020	F3H	Flavanone 3-hydroxylase	0.0372969	0.107724	0.196411	0.832825	2.08744	2.54655	0.11381	1.82227	4.00103	0.00015347
LOC_Os10g40934	F3H	Flavanone 3-hydroxylase	1.72663	3.05867	3.74098	10.2813	27.4877	21.6656	2.8421	19.8115	2.80131	0.0045719
LOC_Os10g39140	F3H	Flavanone 3-hydroxylase	8.57006	11.4651	16.0535	158.959	206.693	626.426	12.0296	330.693	4.78084	0.023745
LOC_Os03g03034	F3H	Flavanone 3-hydroxylase-like protein	6.41106	10.8632	3.08677	38.2943	60.9987	99.3288	6.78702	66.2072	3.28614	7.33e-05
Os10g0536450	F3H	Flavanone 3-hydroxylase-like protein	8.29092	11.7693	20.7607	161.935	200.853	588.536	13.607	317.108	4.54256	0.018446
LOC_Os03g08410		Flavin-dependent monooxygenase 1	0.0415082	0.159849	0	1.08134	1.39389	3.47176	0.0671192	1.98233	4.88433	0.0020916
LOC_Os09g17560	FOMT	Flavonoid 7-O-methyltransferase-like	0.141525	0.953776	0.0709799	1.75566	3.30037	4.77781	0.38876	3.27795	3.07584	0.00070321
LOC_Os05g45110		Flavonol glucosyltransferase	0	0.0468902	0.0366404	2.12977	0.227157	2.99287	0.0278436	1.78327	6.00103	0.035014
LOC_Os01g15340	RAA1(FPF1)	Flowering-promoting factor 1-like protein 1	0.308139	0.169522	0.728561	5.89767	7.06265	20.1374	0.402074	11.0326	4.77816	0.010858
LOC_Os06g29220		Formate dehydrogenase 2	0.147673	0.390977	0.166643	1.75179	2.41063	1.76449	0.235098	1.97564	3.07098	0.0045887
LOC_Os04g30250		Four-helical cytokine family protein	1.98956	8.46838	9.68956	25.4281	54.6018	51.3582	6.71583	43.796	2.70516	0.00098342
LOC_Os06g10960		Galactoside 2-alpha-L-fucosyltransferase	0.0583709	0	0	0.362055	0.834879	0.68638	0.019457	0.627772	5.01188	0.012296
LOC_Os07g09670		Galactosyltransferase family-like protein	1.32663	2.34158	2.87529	6.34782	11.0195	18.1698	2.18116	11.8457	2.44119	0.0088795
LOC_Os04g52440		gamma-Aminobutyrate transaminase 2	0	0.104783	0.136464	3.61166	1.38748	1.65136	0.0804157	2.21683	4.78488	0.027348
LOC_Os10g25420		GDSL-like Lipase/Acylhydrolase family protein	0.0945433	0.227556	0.106688	2.33102	1.45514	3.03933	0.142929	2.27516	3.9926	0.00015119
LOC_Os08g09000	GLP8-6	Germin-like protein 8-6	0	0	0	0.528683	1.59015	0.808283	0	0.975704	Inf	0.002579
LOC_Os08g09010	GLP8-7	Germin-like protein 8-7	0.35189	0.677569	0.0529458	9.49455	24.0931	35.5588	0.360802	23.0488	5.99735	5.1e-06
LOC_Os08g09020	GLP8-8	Germin-like protein 8-8	0	0.272415	0	0.394889	2.83735	3.98462	0.0908049	2.40562	4.72749	0.048459
LOC_Os07g06830	GID1L2	Gibberellin receptor	25.529	35.0813	24.2883	189.09	167.935	475.72	28.2996	277.582	3.29406	0.016592
LOC_Os03g57640	GID1L2	Gibberellin receptor	0	0.251654	0.275302	11.6734	10.2406	23.4986	0.175652	15.1375	6.42927	6.2e-11
LOC_Os11g03900		Glucosamine-fructose-6-phosphate aminotransferase	1.81138	2.95125	2.51578	8.55619	20.7959	18.5516	2.42614	15.9679	2.71844	0.016451
LOC_Os07g33910		Glucose-6-phosphate/phosphate-translocator precursor	3.87441	3.39887	0.0675231	23.1317	12.1957	21.2616	2.44694	18.863	2.94651	0.0028856
LOC_Os03g55030	UGT	Glucosyl transferase	20.6808	11.4618	32.8618	9.77343	6.49163	3.3371	21.6681	6.53405	-1.72952	0.026886
LOC_Os04g46970	UGT	Glucosyltransferase	0.042244	1.19301	1.50427	14.6472	17.7062	28.5067	0.913175	20.2867	4.4735	9.41e-10
LOC_Os03g13300	GAD3	Glutamate decarboxylase 3	0.411172	0.197929	0.180441	3.57051	3.6117	6.37512	0.263181	4.51911	4.10191	7.47e-06
LOC_Os04g45970	GDH2	Glutamate dehydrogenase 2	2.88917	4.68184	4.19644	14.3719	34.9019	48.9421	3.92248	32.7387	3.06116	0.0052225
LOC_Os10g38360	GST	Glutathione S-transferase	1.01531	4.04482	2.21246	21.6943	48.5953	71.9526	2.4242	47.4141	4.28974	5.78e-05
LOC_Os09g29200	GST	Glutathione S-transferase	114.059	102.882	238.084	531.97	688.861	1355.7	151.675	858.844	2.50141	0.011172
LOC_Os04g55410		Glycerol kinase-like protein	9.55371	23.3592	21.3992	39.4125	77.1454	116.164	18.104	77.5739	2.09926	0.026259
LOC_Os04g56040		Glycine rich protein family protein	0.142439	0.0548535	0.0857259	3.65768	8.29092	13.4859	0.0943393	8.47816	6.48975	7.64e-06
LOC_Os10g31330	GRP0.9	Glycine-rich cell wall structural protein 2	94.5493	71.2855	59.3157	296.751	349.697	644.897	75.0501	430.448	2.51991	0.0055084
LOC_Os04g56030		Glycine-rich cell wall structural protein precursor	0.345556	0.0831716	0.324955	3.21505	6.84964	16.0733	0.251227	8.71265	5.11605	0.023419
LOC_Os11g47500		Glycoside hydrolase	0.0267045	0	0.0401799	6.5593	14.6969	5.34841	0.0222948	8.86821	8.63579	1.38e-05
LOC_Os06g25010		Glycosyl hydrolase	2.0677	7.29919	0.895614	21.7446	33.0811	43.3159	3.42083	32.7138	3.25748	1.97e-05
LOC_Os02g46910		Glycosyl hydrolases family 16	2.89609	5.19624	2.37681	18.5554	21.7961	24.53	3.48971	21.6272	2.63166	0.003121
LOC_Os01g71830	GLN1	Glycosyl hydrolases family 17	0	0.113739	0	2.03345	7.05282	3.96591	0.037913	4.35073	6.84242	0.00018489
LOC_Os01g71350		Glycosyl hydrolases family 17	2.11111	6.25793	1.54641	52.671	63.6899	124.481	3.30515	80.2805	4.60226	1.08e-07
LOC_Os10g28080		Glycosyl hydrolases family 18 protein	7.69339	7.34462	13.8615	113.805	215.112	421.811	9.63317	250.243	4.69917	0.0010643
LOC_Os02g35020	UGT	Glycosyl transferase	0.0136206	0	0	1.03916	1.77876	1.25548	0.00454022	1.3578	8.22429	2.08e-08
LOC_Os04g42760	UGT	Glycosyl transferase	0.0255778	0	0	1.66583	4.53322	5.82131	0.00852593	4.00679	8.87637	1.47e-07
LOC_Os06g07600	UGT	Glycosyltransferase	0.534878	1.43709	1.04809	2.82388	5.96403	7.30405	1.00669	5.36398	2.41369	0.007246
LOC_Os02g22380	UGT	Glycosyltransferase	14.5454	19.2492	8.41928	49.5349	46.8242	85.8142	14.0713	60.7244	2.10952	0.033525
LOC_Os01g31370	UGT	Glycosyltransferase	0.210822	0.184518	0.461389	3.35236	4.93426	4.38376	0.285576	4.22346	3.88648	2.6e-05
LOC_Os04g45590		Glyoxalase/bleomycin resistance protein/dioxygenase domain containing protein.	0.050668	0.292686	0.457414	13.2939	15.0297	45.6077	0.266923	24.6438	6.52866	0.00063294
LOC_Os11g47870		GRAS family transcription factor containing protein	2.01249	7.72012	3.99042	12.0764	30.1817	35.5061	4.57434	25.9214	2.50251	0.0082565
LOC_Os05g06920	CRSH2	GTP diphosphokinase CRSH2	216.534	170.699	325.799	123.862	94.8562	25.6877	237.678	81.4687	-1.54469	0.013798
LOC_Os01g23580		H+-pyrophosphatase	0.199743	0.205125	0.100179	1.1646	1.63963	3.90957	0.168349	2.23793	3.73264	0.020585
LOC_Os04g58860		Harpin-induced 1 domain containing protein	2.20387	3.20989	1.14784	14.4585	14.9703	20.0634	2.1872	16.4974	2.91508	0.00081448
LOC_Os04g58090		Harpin-induced 1 domain containing protein	0.0935621	0.120103	0.610023	39.5788	27.8117	53.6609	0.274563	40.3505	7.1993	6.31e-18
LOC_Os01g64470		Harpin-induced 1 domain containing protein.	4.11802	1.79271	6.78869	32.1838	28.4591	59.942	4.23314	40.195	3.24721	9.26e-05
LOC_Os08g43334	HSFB2B	Heat stress transcription factor B-2b	0.853509	1.73228	0.971827	7.98397	12.0069	17.614	1.18587	12.5349	3.40194	2.6e-05
LOC_Os04g39010		Heavy metal transport/detoxification protein domain containing protein	0.357164	0.687724	0.470219	6.6461	8.16251	27.0282	0.505035	13.9456	4.78728	0.042938
LOC_Os03g64340		Heavy metal-associated domain containing protein	1.37637	1.18414	2.24714	0.381447	0.437066	0.0999736	1.60255	0.306162	-2.388	0.014189
LOC_Os01g48710		Heavy metal-associated domain containing protein	0.105836	0	1.1147	1.57552	4.34389	6.50364	0.406845	4.14102	3.34743	0.038257
LOC_Os03g05750		Heavy metal-associated domain containing protein	0.715794	1.56838	1.52265	3.90399	6.49277	9.94309	1.26894	6.77995	2.41765	0.010844
LOC_Os06g37410		Helix-loop-helix DNA-binding domain containing protein	0.174916	0.14969	0.467876	1.19344	3.11821	4.95407	0.264161	3.08857	3.54745	0.017738
LOC_Os04g51830	HKT7	High affinity K+ transporter 7	0.280777	0.115851	0.120703	2.16452	2.76876	3.74287	0.172444	2.89205	4.0679	8.1e-05
LOC_Os05g14820		Histidine amino acid transporter	0	0	0.0694626	1.24564	3.27288	4.28166	0.0231542	2.9334	6.98515	1.12e-06
LOC_Os08g03350		Histidine amino acid transporter	18.158	19.3861	40.9811	138.761	185.246	445.743	26.1751	256.583	3.29316	0.029487
LOC_Os03g12110		Homocysteine S-methyltransferase 1	0.870966	2.34788	1.40875	9.48106	13.2022	18.1872	1.54253	13.6235	3.14272	9e-05
LOC_Os11g05800		HVA22	0.371565	2.00327	2.01262	16.5938	63.2195	120.168	1.46249	66.6603	5.51033	0.011858
LOC_Os11g02570		Hydrolase	0.565905	1.63449	1.54329	4.08052	6.86243	6.88252	1.24789	5.94182	2.25141	0.040505
LOC_Os03g61360		Hydrolase, alpha/beta fold family protein	0.156992	0.100763	0.761126	3.50556	2.27799	6.51082	0.339627	4.09812	3.59294	0.0019431
LOC_Os12g43970		Hydrolase, alpha/beta fold family protein	0.369731	1.25955	0.513509	11.3254	28.3337	54.1459	0.714264	31.2684	5.4521	0.0013447
LOC_Os01g41240		Hydrolase-like	4.66638	4.81558	8.67311	24.0065	34.0259	25.4055	6.05169	27.8126	2.20033	0.042073
LOC_Os02g14630		Hydroquinone glucosyltransferase	0.0293092	0.225741	0.132297	2.67239	1.64039	1.70099	0.129116	2.00459	3.95657	0.00077636
LOC_Os06g08640		Hydroxycinnamoyl transferase	0	0	0	1.1794	0.94596	1.73102	0	1.28546	Inf	5.46e-06
LOC_Os09g31970	HMGR	3-Hydroxy-3-methylglutaryl coenzyme A reductase	1.32647	3.46323	2.0973	13.9312	10.6117	35.1783	2.29567	19.9071	3.1163	0.049455
LOC_Os09g34230		Indole-3-acetate beta-glucosyltransferase	1.60938	1.94786	1.24534	82.9111	27.7942	61.64	1.60086	57.4484	5.16535	0.0012274
LOC_Os03g58320		Indole-3-glycerol phosphate lyase	0.523192	1.10336	0.299886	675.555	684.18	2993.19	0.642145	1450.98	11.1418	0.00010774
LOC_Os09g08130	IGPS	Indole-3-glycerol phosphate synthase	0.231399	0.396055	0.773702	9.42508	30.6987	22.9091	0.467052	21.011	5.49142	2.92e-05
LOC_Os08g23150	IGPS	Indole-3-glycerol phosphate synthase	3.62032	6.67877	3.62058	30.0125	54.9629	43.7881	4.63989	42.9212	3.20953	6.51e-05
LOC_Os09g23140		Inositol 1,4,5-trisphosphate 5-phosphatase-like protein	3.13387	2.118	5.74575	16.6835	14.752	38.1657	3.66587	23.2004	2.66192	0.031057
LOC_Os06g36560	OsMIOX	Inositol oxygenase	0.536577	1.80808	0.121101	6.14055	18.269	11.8763	0.821919	12.0953	3.87931	0.0020916
LOC_Os02g26720	ITPK4	Inositol phosphate kinase	0	0	0	4.17539	2.75796	0.751011	0	2.56145	Inf	0.0052786
LOC_Os01g57073		Insulin degrading enzyme	2.24924	6.08784	2.7457	19.9991	57.4999	61.7191	3.69426	46.406	3.65095	0.00047253
LOC_Os06g10750		Integral membrane protein DUF6 containing protein	11.2812	22.9875	27.2735	7.74466	12.26	0.747822	20.5141	6.9175	-1.56829	0.02349
LOC_Os05g46350		IQ calmodulin-binding region domain containing protein	0.830093	0.548008	0.606642	3.04514	2.83178	4.80404	0.661581	3.56032	2.42802	0.048459
LOC_Os02g43410	YSL15	Iron-phytosiderophore transporter YSL15	0.213306	0.752994	0.0267452	1.35614	1.82392	2.75099	0.331015	1.97702	2.57836	0.013582
LOC_Os08g09200		Iron-responsive element binding protein	36.9648	24.5207	43.3964	157.422	147.684	178.363	34.9606	161.156	2.20466	0.041469
LOC_Os05g34180	IPI	Isopentenyl-diphosphate delta-isomerase	1.33548	2.95721	1.05493	5.71565	6.47786	13.0697	1.78254	8.42106	2.24007	0.02343
LOC_Os03g18850	JIOsPR10	Jasmonate inducible pathogenesis related class 10 protein	2.28012	3.48204	0.709799	44.7693	50.0189	129.063	2.15732	74.6172	5.1122	0.00032767
LOC_Os04g57090		Jasmonate O-methyltransferase	0.0434388	0.041821	0	3.75864	1.6208	7.48891	0.02842	4.28945	7.23774	0.00034001
LOC_Os10g25290	JAZ1	Jasmonate ZIM domain-containing protein 1	0.822752	2.23231	1.80062	26.3746	38.0943	93.4559	1.61856	52.6416	5.02342	0.0016284
LOC_Os10g25230	JAZ13	Jasmonate ZIM domain-containing protein 13	0.0835685	0	0.188607	1.32179	1.3252	1.94951	0.0907253	1.53217	4.07792	0.015619
LOC_Os03g08320	JAZ2	Jasmonate ZIM domain-containing protein 2	1.02733	1.31876	2.95094	62.679	47.3921	135.646	1.76568	81.9059	5.53568	9.77e-06
LOC_Os03g08330	JAZ4	Jasmonate ZIM domain-containing protein 4	7.11324	3.66741	5.08816	23.2178	27.0487	56.7949	5.2896	35.6871	2.75417	0.010359
LOC_Os11g28530	KSL8	Kaurene synthase like	0.330359	0.636111	0.5302	14.5897	63.3989	54.5609	0.49889	44.1832	6.46863	4.83e-05
LOC_Os01g68740		Keratin, type I cytoskeletal 9	12.2436	19.6261	17.1127	47.5319	99.4836	136.216	16.3275	94.4104	2.53164	0.0036151
LOC_Os10g31950	KAT1	3-Ketoacyl-CoA thiolase 1	23.5337	26.4089	20.7511	120.213	103.347	299.781	23.5646	174.447	2.8881	0.047388
LOC_Os12g42910		K-exchanger-like protein	0.0810688	0	0.121977	3.65818	3.28953	3.13661	0.067682	3.36144	5.63416	5.14e-08
LOC_Os05g41370		KI domain interacting kinase 1	0.0719309	0.0554015	0.151519	0.749554	1.04672	2.45564	0.0929506	1.4173	3.93054	0.012473
LOC_Os11g31450		Kinase-like domain containing protein	0.0518334	0.0665373	0.129982	0.546559	0.644672	1.04206	0.0827842	0.74443	3.16871	0.039976
LOC_Os11g42200	LAC19	Laccase-19	0.0502018	0.386657	0	12.9536	34.9028	11.4065	0.14562	19.7543	7.08382	0.00047129
LOC_Os12g15680	LAC24	Laccase-24	0.0342813	0.0660092	0.0257901	38.3382	63.252	49.9924	0.0420269	50.5276	10.2315	3.82e-27
LOC_Os01g63180	LAC6	Laccase-6	0.464093	0.781915	3.08407	16.2642	15.9454	44.2741	1.44336	25.4946	4.14269	0.0038628
LOC_Os10g30540		Lectin protein kinase	0.407736	0.925297	0.744945	2.6555	3.39587	6.76096	0.692659	4.27078	2.62428	0.0048163
LOC_Os10g30530		Lectin protein kinase	0.427933	0.647421	0.597882	2.7586	3.45004	8.26113	0.557746	4.82325	3.11233	0.024831
LOC_Os02g42780	SIT1	Lectin receptor-type protein kinase	0	0.0313117	0	0.393371	1.03148	1.29534	0.0104372	0.90673	6.44086	1.27e-05
LOC_Os08g40270		Lectin-like protein kinase	0	0.0738482	0	1.71279	2.57583	2.83684	0.0246161	2.37515	6.59228	4.86e-06
LOC_Os06g22290		Lectin-like protein kinase	0	0.159562	0.041561	1.25929	5.15325	10.3887	0.0670409	5.60041	6.38435	0.0075514
LOC_Os02g48210		Lectin-like protein kinase	0.132245	0.381959	1.13417	4.20799	9.5973	11.3319	0.549458	8.37905	3.93071	5.27e-06
LOC_Os07g03820		Lectin-like receptor kinase	0.0309222	0	0.023263	0.431551	0.548043	0.967679	0.0180617	0.649091	5.16741	0.0013976
LOC_Os07g03920		Lectin-like receptor kinase	0.0574013	0.147369	0.172733	0.569666	0.856707	1.56769	0.125835	0.998022	2.98754	0.027004
LOC_Os06g14260		Lectin-like receptor kinase	0.0352968	0.271858	0.212432	1.24793	4.0827	5.78397	0.173196	3.70487	4.41895	0.0041032
LOC_Os07g03780		Lectin-like receptor kinase 7	0	0	0	0.350278	1.35456	1.56068	0	1.08851	Inf	4e-05
LOC_Os07g03790		Lectin-like receptor kinase 7	0.0350107	0.0337068	0.0263388	1.4984	2.12278	4.22313	0.0316854	2.61477	6.36672	1.25e-06
LOC_Os03g56160		Lectin-like receptor kinase 7	2.21156	4.66544	11.2794	37.8241	68.3807	158.18	6.05212	88.1283	3.86409	0.03225
LOC_Os08g24670		Legume lectins beta domain containing protein	0	0	0	0.324753	0.732582	1.14195	0	0.733096	Inf	0.027362
LOC_Os12g24650	LAP	Leucine aminopeptidase 1	0	0.0818416	0.0319759	2.13546	5.55068	21.7413	0.0379392	9.80914	8.0143	0.049103
LOC_Os11g35450		Leucine Rich Repeat family protein	0.0540269	0.124835	0.0487737	0.261386	0.846661	0.836135	0.0758787	0.648061	3.09436	0.017061
LOC_Os11g10550	NBS-LRR	Leucine Rich Repeat family protein	0.138777	0.267218	0.0696021	0.545167	1.17945	1.07037	0.158532	0.931664	2.55503	0.025347
LOC_Os04g41380		Leucine Rich Repeat family protein	0.0519633	0.100056	0.0781846	0.618837	1.80314	1.2536	0.0767346	1.22519	3.99699	0.0013556
LOC_Os03g51440		Leucine Rich Repeat family protein	0.138222	0.286622	0.559922	1.93892	1.40836	2.63766	0.328255	1.99498	2.60348	0.0082838
LOC_Os11g37050		Leucine Rich Repeat family protein	0.08993	1.09669	0.947168	2.94242	5.15905	6.09757	0.711262	4.73302	2.73431	0.00054993
LOC_Os08g24310		Leucine Rich Repeat family protein	0.242024	0.880259	0.283229	2.35187	4.66572	8.44602	0.468504	5.15454	3.45971	0.0072563
LOC_Os10g33040		Leucine Rich Repeat family protein	1.82532	1.99897	1.56201	8.59753	9.02413	9.33417	1.79544	8.98528	2.32323	0.023903
LOC_Os05g44770		Leucine-rich repeat	4.66254	7.08059	20.2518	66.3309	95.1252	153.988	10.665	105.148	3.30147	1.51e-05
LOC_Os03g18030		Leucoanthocyanidin dioxygenase-like protein.	0.0759464	0.146236	0.11427	2.92063	3.1171	6.79869	0.112151	4.27881	5.2537	1.03e-06
LOC_Os02g02930	LS	Linalool synthase	0	0.0653287	0.0255242	18.3402	12.3111	109.147	0.0302843	46.5994	10.5875	0.019326
LOC_Os03g52860	LOX-L2	Linoleate 9S-lipoxygenase 2	0.0118058	0	0.0177632	16.9155	10.3958	10.9895	0.00985632	12.7669	10.3391	2.05e-15
LOC_Os01g43140		Lipase	0.826396	0.589347	0.414468	4.15764	3.59737	9.19509	0.61007	5.65004	3.21121	0.006628
LOC_Os11g09010		Lipase family protein	6.7393	10.7235	15.5778	29.9594	49.2139	73.05	11.0135	50.7411	2.20388	0.01563
LOC_Os02g50690		Lipase, GDSL domain containing protein.	0.385788	0.5306	0	5.43533	5.65502	1.69333	0.305463	4.26123	3.8022	0.049426
LOC_Os12g37260	LOX11	Lipoxygenase 11	21.0942	29.6229	26.8626	207.703	331.549	618.131	25.8599	385.794	3.89904	0.00031678
LOC_Os08g39850	LOX8	Lipoxygenase 8	1.71943	1.92862	3.69224	66.258	133.513	165.593	2.44676	121.788	5.63735	9.76e-13
LOC_Os08g39840	LOX9	Lipoxygenase 9	4.69219	14.46	5.4599	44.6558	114.924	99.9916	8.20404	86.5239	3.39869	0.00011921
LOC_Os03g09910	ALD1	LL-diaminopimelate aminotransferase	0.193806	0.597081	0.116641	41.0401	71.1923	94.106	0.302509	68.7795	7.82885	5.23e-22
LOC_Os03g17810		LOB domain protein 1	0.0315001	0.0606538	0	1.46538	0.881502	0.681072	0.030718	1.00932	5.03816	0.0065407
LOC_Os09g37540	LD	Lysine decarboxylase-like protein	3.05284	7.5042	10.7015	64.3615	149.171	231.392	7.08619	148.308	4.38745	0.00023733
LOC_Os10g38040		LysM domain containing protein	2.49568	5.29834	2.02194	16.4325	20.4146	22.1374	3.27199	19.6615	2.58713	0.0060004
LOC_Os11g34570		LysM domain-containing GPI-anchored protein precursor	0	0	0.487215	4.04571	6.73152	20.1089	0.162405	10.2954	5.98626	0.018126
LOC_Os08g33720	MDH	Malate dehydrogenase	16.3684	10.3579	13.3354	80.126	38.04	90.1309	13.3539	69.4323	2.37834	0.030742
LOC_Os05g50770		Malic acid transport protein	0.0462798	0	0.0232111	0.88988	1.32388	2.47524	0.0231636	1.563	6.07631	3.11e-06
LOC_Os01g43460		Malic acid transport protein	0.437967	1.12442	1.20811	5.78628	4.7118	4.71809	0.923498	5.07206	2.45739	0.010857
LOC_Os03g30130		MAP3K protein kinase-like protein.	1.18067	1.70504	1.39578	7.2579	12.1146	17.5862	1.42716	12.3196	3.10973	0.00019472
LOC_Os07g01750		MATE efflux family protein	0.614952	0.500965	1.13879	1.84849	5.64805	6.2443	0.751568	4.58028	2.60746	0.04407
LOC_Os02g50730		Metalloendoproteinase 1 precursor	2.92534	3.4702	4.32291	41.7981	45.512	73.4147	3.57281	53.5749	3.90643	3.85e-07
LOC_Os03g62670		Methyl chloride transferase.	509.584	252.855	690.614	146.919	82.3854	11.1629	484.351	80.1559	-2.59517	0.0012278
LOC_Os03g60090		Methylenetetrahydrofolate reductase	38.8941	126.191	31.1221	249.017	456.286	322.893	65.4025	342.732	2.38966	0.004963
LOC_Os01g20206		Methyltransferase	0.111111	0.285262	0.278632	18.9526	10.4336	18.9661	0.225002	16.1174	6.16254	2.34e-12
LOC_Os01g51250		Mitochondrial carrier protein	1.48909	3.62624	2.00986	5.1343	10.4994	13.008	2.37506	9.54723	2.00712	0.049819
LOC_Os05g32630		Mitochondrial substrate carrier family protein	17.7266	19.3563	19.8855	53.111	66.9371	118.199	18.9895	79.4156	2.06422	0.041882
LOC_Os03g17700	MPK5	Mitogen-activated protein kinase 5	3.74154	6.65373	3.47814	11.7959	21.0296	35.7703	4.62447	22.8653	2.3058	0.031766
LOC_Os02g35490		MLO domain containing protein	0.121016	0.275385	0.115871	6.3257	10.919	31.4859	0.170757	16.2435	6.57178	0.004843
LOC_Os04g10010	MAS	Momilactone A synthase	0.0546766	0.315841	0.0411335	5.08711	29.4795	36.3364	0.137217	23.6343	7.42828	0.0001853
LOC_Os01g38110	CYP450	Monooxygenase	0	0	0	0.829477	1.36386	1.40004	0	1.19779	Inf	2.74e-07
LOC_Os01g47760	GRXS5	Monothiol glutaredoxin-S5	16.3219	39.3361	15.0758	66.4093	126.49	176.953	23.5779	123.284	2.38648	0.0042977
LOC_Os05g50350		MYB family transcription factor	1.35045	1.60607	1.01595	0.295637	0.444601	0	1.32416	0.246746	-2.42397	0.040556
LOC_Os05g04210		MYB family transcription factor	0.04087	0	0.0307468	0.304204	0.762474	0.651119	0.0238723	0.572599	4.58412	0.029243
LOC_Os02g41510		MYB family transcription factor	0.0665811	0	0	0.805312	1.30425	1.85629	0.0221937	1.32195	5.89637	0.00096944
LOC_Os12g37690		MYB family transcription factor	0.0150766	0.0290302	0.158791	3.84347	1.40635	3.68867	0.0676327	2.9795	5.46121	8.93e-05
LOC_Os11g45740		MYB family transcription factor	1.42955	7.97308	2.26217	24.3995	44.6488	67.3146	3.88826	45.4543	3.54722	2.47e-05
LOC_Os05g50340		MYB family transcription factor	159.199	115.416	207.59	90.9831	63.0493	35.8635	160.735	63.2986	-1.34444	0.047904
LOC_Os08g33150	MYB51	MYB family transcription factor 51	2.17266	2.39056	9.49568	59.8731	61.958	83.473	4.6863	68.4347	3.86821	1.5e-06
LOC_Os09g26170	MYB71	MYB family transcription factor 71	0	0.0497289	0	0.576691	0.481818	0.881681	0.0165763	0.64673	5.28597	0.0093078
LOC_Os12g01490		Myb-like DNA-binding domain	0.654278	1.07318	2.66162	16.0076	20.2082	51.4563	1.46303	29.224	4.32013	0.0048886
LOC_Os02g04640	PHR3	Myb-like DNA-binding domain containing protein	0.912297	0.932095	4.48213	10.1856	9.51725	14.3436	2.10884	11.3488	2.42802	0.0092047
LOC_Os10g33810		Myb-related protein Myb4	0.02606	0.150537	0.0784205	0.533417	1.21545	1.33449	0.0850058	1.02778	3.59583	0.015575
LOC_Os04g43680		Myb-related protein Myb4	1.14871	1.92178	1.30336	13.0004	18.3038	33.3656	1.45795	21.5566	3.88611	1.35e-05
LOC_Os06g46270	OMTN4	NAC domain protein NAC1	1.19818	1.06127	0.973512	7.04547	9.12019	4.71766	1.07766	6.96111	2.69142	0.012475
LOC_Os01g60020	NAC68	NAC domain protein.	0.512134	3.94449	1.62224	16.7022	37.5137	54.1994	2.02629	36.1384	4.15662	4.5e-05
LOC_Os07g48450	ANAC029	NAC-domain containing protein 29	3.12047	14.114	21.7424	78.0965	178.008	154.289	12.9923	136.798	3.39632	6.08e-06
LOC_Os11g03300	NAC10	NAC-domain protein 10	0.167238	0.563534	1.50977	5.60154	3.54901	9.68206	0.746848	6.27754	3.07131	0.002735
LOC_Os04g42120		N-acetyltransferase ESCO2	0.984342	1.29683	0.467701	0.192807	0	0	0.91629	0.0642689	-3.83361	0.0044423
LOC_Os08g35210		NAD(P)H oxidase	0.11289	0.804273	1.59664	5.33566	6.00234	6.21768	0.837935	5.85189	2.80399	0.00082748
LOC_Os08g04630		NADH dehydrogenase	0.342135	0.687428	1.05194	14.975	11.7945	23.9188	0.693835	16.8961	4.60595	1.42e-09
LOC_Os07g37730		NADH dehydrogenase	0.0352428	0.169651	0.954482	18.6903	12.2294	23.5015	0.386459	18.1404	5.55275	9.76e-13
LOC_Os07g40690		NADPH HC toxin reductase	0.278002	0.963532	1.29668	11.9498	17.9969	50.5536	0.846072	26.8334	4.98711	0.015256
LOC_Os12g13800	NOMT	Naringenin 7-O-methyltransferase	0	0	0	8.37432	25.8262	0.26954	0	11.49	Inf	0.046239
LOC_Os04g49210		Naringenin, 2-oxoglutarate 3-dioxygenase	0.757798	1.11868	0.114019	86.2518	128.51	250.77	0.6635	155.177	7.86961	9.5e-11
LOC_Os01g52320		NB-ARC domain containing protein	0	0.0869768	0	0.672429	3.58151	9.66368	0.0289923	4.63921	7.32207	0.047129
LOC_Os02g39884		NB-ARC domain containing protein	0.15961	0.576246	0.990624	2.22752	5.06209	8.65014	0.575494	5.31325	3.20672	0.019558
LOC_Os02g18080		NB-ARC domain containing protein.	0.268589	0.274747	1.55334	3.9827	6.4201	8.72995	0.698893	6.37758	3.18987	9e-05
LOC_Os04g43440		NB-ARC/LRR disease resistance protein	0.273778	0.320882	0.68058	3.89837	9.43802	9.73931	0.42508	7.6919	4.17753	1.6e-06
LOC_Os12g17430		NBS-LRR disease resistance protein	0.426612	0.42317	0.369571	2.91075	2.02591	2.88339	0.406451	2.60668	2.68106	0.011417
LOC_Os11g10770	NBS-LRR	NBS-LRR disease resistance protein homologue	0.201295	1.67958	1.85088	6.07634	6.46758	5.49758	1.24392	6.01384	2.2734	0.020585
LOC_Os11g12240	NBS-LRR	NBS-LRR protein (Fragment)	0	0	0	0.184018	0.922466	0.932433	0	0.679639	Inf	0.001018
Os11g0209900		NifS-like protein	0	0.0672094	0.026259	0.519604	0.260474	0.754683	0.0311561	0.511587	4.03739	0.016906
LOC_Os02g04340		NIN-like protein 2	0.151162	0.232851	0.11372	2.194	1.46645	1.61695	0.165911	1.75913	3.40638	0.0013642
LOC_Os01g36720		Nitrate transmembrane transporter	5.0817	7.17559	14.8389	4.41282	2.38767	1.15656	9.03206	2.65235	-1.76778	0.046031
LOC_Os02g47090	NRT1	Nitrate transporter NRT1	0.0357348	0.137616	0.107534	1.03068	4.93337	2.62289	0.0936283	2.86231	4.93409	0.031766
LOC_Os08g37874	NPD	2-Nitropropane dioxygenase family	2.29851	4.80088	8.52869	22.799	36.6671	64.5482	5.20936	41.3381	2.98829	0.0018862
LOC_Os02g06950		No apical meristem protein	0.0497561	0.287418	0.449182	1.24991	2.78476	1.75524	0.262119	1.92997	2.88029	0.017325
LOC_Os08g01940		Non-lysosomal glucosylceramidase	17.503	14.466	23.4064	66.6959	86.4665	141.347	18.4585	98.1697	2.41099	0.0083706
LOC_Os03g13140	HB1	Non-symbiotic hemoglobin 1	0.129746	0.249827	0	15.8539	11.4573	19.0955	0.126524	15.4689	6.93381	1.4e-13
LOC_Os03g46440	NPR1	NPR1-like protein	2.20295	5.89415	1.94636	14.8002	19.928	47.8638	3.34782	27.5307	3.03975	0.038938
LOC_Os12g18530		Nucleotidyltransferase domain containing protein	0.0407736	0.07851	0.184045	0.606971	1.33118	1.46156	0.10111	1.13324	3.48646	0.00070903
LOC_Os02g36280	CYP76M6	Oryzalexin E synthase	0.0631729	0.0810936	0.0633672	2.97799	3.45711	11.6459	0.0692112	6.02701	6.44429	0.0060317
LOC_Os02g56370	OsWAK20	OsWAK receptor-like protein kinase 20	0.346944	1.20248	0.772583	3.40873	6.67973	13.1708	0.774003	7.7531	3.32436	0.022093
LOC_Os02g56420	OsWAK23	OsWAK short gene 23	0	0	0	0.400289	0.328356	0.289303	0	0.339316	Inf	0.027304
LOC_Os03g48750	OXO1	Oxalate oxidase 1	0	0	0	0.644945	1.03458	1.10436	0	0.92796	Inf	0.0016619
LOC_Os02g30060		3-Oxoacyl-reductase	0.0933935	0	0.0468403	52.7153	45.4755	239.835	0.0467446	112.675	11.2351	0.00097045
LOC_Os07g49520	OGDH	2-Oxoglutarate dehydrogenase	2.20017	4.46074	4.28405	9.70536	15.8633	18.7336	3.64832	14.7674	2.01711	0.045029
LOC_Os02g47650		Pathogen induced protein 2-4	4.65482	12.2618	19.8438	81.2034	124.773	225.417	12.2535	143.798	3.55278	0.00019567
LOC_Os01g28450	PR1B	Pathogenesis-related gene-1B	0.0839747	1.29356	0.0631747	22.6577	88.4368	81.7038	0.480235	64.2661	7.06417	1.02e-06
LOC_Os07g03590		Pathogenesis-related protein	0	0	0	4.5822	3.84092	10.2901	0	6.23775	Inf	4.32e-08
LOC_Os07g03580	PR1A	Pathogenesis-related protein	0	0	0	12.3073	13.6803	11.6169	0	12.5348	Inf	2.43e-15
LOC_Os07g03710	PR1a	Pathogenesis-related protein	0.433299	2.39868	0.0814934	308.705	532.41	509.349	0.971157	450.155	8.8565	7.36e-27
LOC_Os12g36830	PBZ1	Pathogenesis-related protein	28.3265	45.9632	127.109	710.019	1934.53	3005.62	67.1328	1883.39	4.81017	0.00067216
LOC_Os12g36880	PR10A	Pathogenesis-related protein	24.4822	55.7342	184.437	1487.62	2620.48	4508.11	88.2177	2872.07	5.02488	2.5e-06
LOC_Os07g03730		Pathogenesis-related protein 1	61.5179	44.4103	16.0072	2792.98	3456.99	8969.38	40.6451	5073.11	6.96365	1.98e-05
LOC_Os12g36840	PBZ1	Pathogenesis-related protein 10	0	0	0	0.90992	4.10522	1.85486	0	2.29	Inf	0.0087474
LOC_Os12g36860	PR-10A	Pathogenesis-related protein 10	0.50817	0.815408	6.4991	28.0529	108.867	169.243	2.60756	102.054	5.2905	0.004198
LOC_Os12g36850	PR10B	Pathogenesis-related protein Bet v I family protein	2.22939	8.09014	13.1595	139.611	464.068	789.191	7.82633	464.29	5.89055	0.0010306
LOC_Os07g03600		Pathogenesis-related protein class 1	0.211997	0	0.478461	30.5726	28.4763	74.4241	0.230153	44.491	7.59478	1.39e-07
LOC_Os01g14590		Pathogen-related protein	3.97705	4.26001	4.35915	19.3589	22.2097	34.9771	4.19874	25.5152	2.60333	0.0036533
LOC_Os03g29190		PDI-like protein	0	0.135707	0.169668	1.24589	1.74875	3.46472	0.101792	2.15312	4.40273	3.34e-05
LOC_Os01g20980		Pectin methylesterase PME1-like protein	0	0.187958	0	2.03438	3.02304	4.17668	0.0626528	3.07803	5.61849	4.95e-09
LOC_Os12g18560		Pectinesterase inhibitor domain containing protein	0	0	0	0.849045	2.09972	3.08076	0	2.00984	Inf	4.96e-06
LOC_Os02g21040		Peptidase A1 domain containing protein	1.22974	1.82665	2.90758	7.09371	9.96341	21.9305	1.98799	12.9959	2.70867	0.044417
LOC_Os02g48860		Peptidase A1 domain containing protein.	1.31581	2.5336	1.55554	8.3947	13.6766	15.7577	1.80165	12.6097	2.80714	0.0014259
LOC_Os02g48870		Peptidase A1 domain containing protein.	3.2066	7.9768	2.93677	16.8999	27.7562	43.5612	4.70672	29.4058	2.6433	0.0010407
LOC_Os10g39260	OsAP77	Peptidase aspartic, catalytic domain containing protein	2.11665	1.89565	2.18488	19.0064	25.0247	47.5573	2.06573	30.5294	3.88548	2.55e-05
LOC_Os01g37590		Peptide transporter PTR2	269.872	200.134	243.324	160.675	86.1898	14.1525	237.776	87.0057	-1.45042	0.015234
LOC_Os04g55740	PX	Peroxidase	0	0	0	0.377132	0.803477	0.259462	0	0.480024	Inf	0.020459
LOC_Os04g59190	PX	Peroxidase	0.558635	2.1001	0.480303	7.37556	15.8314	19.8885	1.04635	14.3652	3.77914	4.68e-06
LOC_Os01g73200	PX	Peroxidase	17.3605	39.795	4.27054	67.1213	148.213	121.23	20.4753	112.188	2.45396	0.0044574
LOC_Os11g02100	PX	Peroxidase	0.242495	0.233464	0.456077	2.19977	4.07161	2.65602	0.310679	2.9758	3.25978	0.0048432
LOC_Os04g53210	GLO3	Peroxisomal (S)-2-hydroxy-acid oxidase GLO3	0.386366	0.79045	1.16266	6.11107	9.28039	6.51261	0.779826	7.30136	3.22694	0.00030247
LOC_Os03g15860		Peroxisomal membrane protein	5.73081	8.17042	6.31105	17.7883	24.4766	43.5411	6.73743	28.602	2.08585	0.034552
LOC_Os02g41650	PAL2	Phenylalanine ammonia-lyase 2	62.7688	165.696	36.8487	320.928	436.48	747.607	88.4379	501.672	2.50401	0.0016284
LOC_Os02g41680	PAL4	Phenylalanine ammonia-lyase 4	1.16383	6.36323	1.21064	127.88	89.9324	416.84	2.91257	211.551	6.18257	0.0078433
LOC_Os05g35290	PAL7	Phenylalanine ammonia-lyase 7	2.29728	4.67091	1.88537	42.6282	57.6938	120.967	2.95119	73.763	4.64353	4.68e-05
LOC_Os11g13820		Phosphatase 2C-like domain containing protein	0	0	0	0.285782	0.802259	0.83889	0	0.64231	Inf	0.008683
LOC_Os03g59070		Phosphatidic acid phosphatase family protein	6.1698	18.6106	9.10668	25.0132	58.7776	79.3934	11.2957	54.3948	2.2677	0.030813
LOC_Os08g01390		Phosphatidylinositol 3,5-kinase-like	0.800427	3.61089	2.52336	5.48963	11.9178	12.9081	2.31156	10.1052	2.12816	0.015575
LOC_Os05g10650	PFK	6-Phosphofructokinase	0.584587	0.812955	2.63873	10.7571	9.14901	23.2464	1.34542	14.3842	3.41835	0.0015866
LOC_Os06g40180		Phospholipase D	1.341	0.956339	1.83086	0.970407	0.30114	0.0847782	1.37607	0.452109	-1.60581	0.039015
LOC_Os03g20970		Phospholipid-transporting ATPase 1	0	0.179238	0.295679	2.80992	5.9238	9.46293	0.158306	6.06555	5.25985	5.86e-06
LOC_Os03g20949		Phospholipid-transporting ATPase 1	0.37281	2.07929	2.28242	7.08077	12.7112	14.5998	1.57817	11.4639	2.86077	0.00028995
Os03g0326000		Phospholipid-transporting ATPase 1	2.3168	3.40247	4.19487	16.806	23.7357	56.3033	3.30471	32.2816	3.28812	0.032079
LOC_Os03g44100		Phosphonate metabolism protein	0.0311312	0.359661	0.0468403	0.637217	1.51004	2.97579	0.145877	1.70768	3.54921	0.049488
LOC_Os02g16630	TRP	Phosphoribosylanthranilate isomerase 1	4.77003	5.32298	5.342	15.7348	23.9666	28.3125	5.145	22.6713	2.13963	0.043459
LOC_Os06g04280	EPSPS	3-Phosphoshikimate 1-carboxyvinyltransferase	25.2533	26.8395	20.7971	98.6492	113.647	147.834	24.2966	120.044	2.30473	0.017333
LOC_Os07g30590		Plant lipid transfer protein/Par allergen family protein	0	0	0.130145	1.77049	2.90466	7.03778	0.0433815	3.90431	6.49184	0.001674
LOC_Os04g05020		Plasmodium vivax circumsporozoite protein-like	0.0513238	0.12706	0.0551589	0.49116	1.01222	1.69373	0.0778477	1.0657	3.77501	0.0018022
LOC_Os01g42370	PDR2	Pleiotropic drug resistance protein	0	0	0.0591499	3.21871	2.27359	1.46734	0.0197166	2.31988	6.87849	2.03e-06
LOC_Os01g42370	PDR3	Pleiotropic drug resistance protein	0	1.11827	1.31074	22.3343	40.6306	56.5612	0.809672	39.842	5.62081	1.83e-12
LOC_Os01g42380	PDR9	Pleiotropic drug resistance protein	1.28117	3.45828	14.3944	123.879	140.796	279.798	6.37795	181.491	4.83066	1.6e-08
LOC_Os01g42410	PDR4	Pleiotropic drug resistance protein 4	0.111806	1.29171	0.71776	17.2265	48.8093	53.9122	0.707091	39.9826	5.82133	6.3e-08
LOC_Os07g33780	PDR5	Pleiotropic drug resistance protein 5	4.95994	7.53773	20.2914	89.2434	184.11	333.639	10.9297	202.331	4.21039	0.0018496
LOC_Os05g01380	OsPGIP1	Polygalacturonase inhibiting protein 1.	0.0957882	0.230552	0	1.87155	2.36782	2.01656	0.10878	2.08531	4.26078	0.00013875
LOC_Os08g08700	RUBI3	Polyubiquitin	0.349046	1.71757	1.98401	3.5362	7.52479	10.6362	1.35021	7.23239	2.42129	0.011858
LOC_Os08g10550	OsHAK12	Potassium transporter	0.140426	0.582383	0.52009	1.60803	1.89432	2.11427	0.4143	1.8722	2.17599	0.045157
LOC_Os04g32920	HAK1	Potassium transporter 1	1.88211	3.86564	4.05898	13.612	29.565	32.0267	3.26891	25.0679	2.93896	0.00023696
LOC_Os10g40360	PDH	Proline dehydrogenase family protein	5.95652	8.25645	8.99145	23.7203	60.6303	50.3405	7.73481	44.897	2.53718	0.0054413
LOC_Os02g55330	OsPOP6	Prolyl Oligopeptidase homologue	1.18809	1.75226	0.304274	6.02087	5.09324	7.85309	1.08154	6.3224	2.54738	0.01149
LOC_Os01g42860	OCPI1	Protease inhibitor-like	2.06196	6.57158	5.24207	779.948	746.811	1286.01	4.6252	937.589	7.66329	2.19e-22
LOC_Os07g07930		Protease inhibitor-like protein	2.1061	6.15808	4.40119	191.96	215.157	312.675	4.22179	239.931	5.82862	6.57e-15
LOC_Os10g02970		Protein kinase	0.0357811	0.0172242	0.0134592	0.549297	0.367144	0.651481	0.0221548	0.522641	4.56013	0.00077636
LOC_Os07g14820		Protein kinase	0.0751027	0.192815	0.0125556	0.434781	0.996354	0.797664	0.0934911	0.742933	2.99033	0.0085502
LOC_Os10g12620		Protein kinase	0	0	0	0.163201	1.4726	1.06458	0	0.900128	Inf	0.033897
LOC_Os08g17320		Protein kinase	0.218813	0.0648195	0.354554	1.31546	0.879241	2.64324	0.212729	1.61265	2.92234	0.039479
Os08g0514000		Protein kinase	0	0.264825	0	1.40758	2.56586	2.69979	0.088275	2.22441	4.65527	7.95e-05
LOC_Os01g36790		Protein kinase	0.290383	0.639013	0.249665	3.01049	3.32784	3.44607	0.393021	3.26147	3.05284	0.010655
LOC_Os06g38670		Protein kinase	0.0886799	0.2087	0.0593017	1.81517	3.69487	4.30568	0.118894	3.27191	4.78239	1.38e-08
LOC_Os04g22120		Protein kinase	0.215523	0.995984	0.951219	4.19761	11.8212	15.5003	0.720909	10.5064	3.8653	0.0010219
LOC_Os07g40630		Protein kinase	1.08413	1.38583	1.86423	11.4091	15.2627	34.357	1.44473	20.343	3.81566	0.0031875
LOC_Os03g06330		Protein kinase APK1B	9.68202	9.45459	11.3073	39.0782	38.6631	72.7173	10.148	50.1529	2.30514	0.014666
LOC_Os08g24630		Protein kinase domain containing protein	0	0	0	0.507106	0.508416	1.42654	0	0.814022	Inf	0.045505
LOC_Os12g03640		Protein kinase domain containing protein	0	0.0325844	0.101847	1.1651	3.06235	5.50753	0.0448104	3.24499	6.17824	0.00050488
LOC_Os12g30180		Protein kinase domain containing protein	0.233011	0.717867	0.245414	2.29801	3.08643	5.86	0.398764	3.74815	3.23257	0.00043195
LOC_Os11g10710		Protein kinase domain containing protein	0.271877	0.287927	0.0613605	3.92079	4.03237	7.11588	0.207055	5.02301	4.60047	6.32e-08
LOC_Os11g44430		Protein kinase domain containing protein	0.535248	0.288575	1.03084	10.3184	18.9727	40.7117	0.61822	23.3343	5.23819	0.0014627
LOC_Os09g36200	SGR	Protein STAY-GREEN	6.05225	9.86454	24.3716	71.5442	107.055	132.858	13.4295	103.819	2.9506	0.00021101
LOC_Os01g03330		Proteinase inhibitor I12, Bowman-Birk family protein.	5.9822	11.1611	3.91343	44.3885	187.024	252.851	7.01891	161.421	4.52344	0.0087907
Os01g0615050		Proteinase inhibitor I13	1.99463	4.4635	4.78561	175.649	211.605	412.983	3.74791	266.746	6.15324	1.74e-11
LOC_Os03g52390		Proteinase inhibitor type II CEVI57 precursor	5.08387	6.10043	2.66061	175.08	176.22	541.969	4.61497	297.756	6.01167	0.00066923
LOC_Os03g04370		Protein-methionine-s-oxide reductase	6.6033	8.69956	9.11367	27.254	41.5888	87.1772	8.13884	52.0067	2.6758	0.045819
LOC_Os02g53160	OsPFA-DSP2	Protein-tyrosine phosphatase	0.112376	0.216381	0	3.55485	1.78202	4.09215	0.109586	3.14301	4.84201	0.00026926
LOC_Os04g56560		Proton-dependent oligopeptide transport	0	0.0324572	0	0.595961	0.597501	1.26601	0.0108191	0.819823	6.24366	4.25e-05
Os10g0569600	RIR1b	Putative pathogen-related protein Rir1b	12.7828	25.1543	9.29952	163.366	273.068	571.622	15.7455	336.019	4.41553	0.0015387
LOC_Os04g03100	OsSub35	Putative Subtilisin homologue	0	0.151912	0.071223	3.34718	2.56103	0.736183	0.0743782	2.2148	4.89615	0.029696
LOC_Os06g08610	PHT2	Putrescine hydroxycinnamoyl transferases	0.847094	1.63109	0.0878999	3.15254	4.90452	9.47341	0.855362	5.84349	2.77222	0.024427
LOC_Os10g33980		Pyruvate decarboxylase isozyme 3	0	0	0.099603	1.23182	1.3585	1.88328	0.033201	1.4912	5.48911	0.019326
LOC_Os04g03210		Receptor kinase	0	0.0237718	0	0.367566	0.852192	0.238832	0.00792393	0.486197	5.93918	0.02361
LOC_Os08g28710		Receptor kinase-like	0.563713	0.976893	1.5267	22.3428	17.037	19.3728	1.02244	19.5842	4.25961	5.1e-07
Os08g0374600		Receptor kinase-like protein	0.411376	0.905269	1.50319	21.1056	13.7048	27.2184	0.939946	20.6763	4.45925	7.46e-08
LOC_Os07g03810		Receptor-like protein kinase	0.0585936	0.0846171	0.0881607	0.49064	0.60122	1.01683	0.0771238	0.702896	3.18806	0.027304
LOC_Os01g33110		Receptor-like protein kinase 5 precursor	0	0	0.0140787	0.121881	0.192023	0.351383	0.00469291	0.221762	5.56239	0.012828
LOC_Os06g38590		Receptor-like protein kinase precursor	0.0199974	0	0.0300884	0.651197	0.373074	1.00128	0.0166953	0.675183	5.33777	4.21e-05
LOC_Os09g34160		Resistance protein	0.13022	0.113973	1.31808	10.5737	8.50287	21.5946	0.520756	13.557	4.70229	8.03e-06
LOC_Os10g19919		Retrotransposon protein	0	0	0	0.661728	0.417018	0.716855	0	0.598534	Inf	1.18e-06
LOC_Os01g47300		Retrotransposon protein	0	0.05852	0	1.01796	0.737092	0.553357	0.0195067	0.769469	5.30182	0.011361
LOC_Os12g02170		Retrotransposon protein	0	0	0	0.861482	0.794612	0.674349	0	0.776814	Inf	4.76e-05
LOC_Os07g32680		Retrotransposon protein	0	0	0	1.1363	1.00521	0.531391	0	0.890965	Inf	0.0036503
LOC_Os03g30450		Retrotransposon protein	0.0392826	0	0.157614	1.34011	0.952717	0.998347	0.065632	1.09706	4.0631	0.00053527
LOC_Os01g37325		Retrotransposon protein	0.117479	0.113104	0.164135	0.905648	1.17412	1.50875	0.131572	1.19617	3.1845	0.0018763
LOC_Os06g49350		Retrotransposon protein	0.0313004	0.120539	0.0470949	2.94131	3.09489	1.95902	0.0663113	2.66507	5.32878	4.76e-08
LOC_Os08g38800		Retrotransposon protein	0.116742	0.149859	0.351302	2.09992	1.45196	4.87109	0.205968	2.80766	3.76888	0.020176
LOC_Os07g09760		Retrotransposon protein	0.165591	0.739728	0.398641	2.26785	3.22521	3.06021	0.434653	2.85109	2.71358	0.0013976
LOC_Os01g39136		Retrotransposon protein	0.0731077	0.42231	0.249331	3.94513	4.71002	5.64054	0.248249	4.76523	4.26268	1.42e-08
LOC_Os10g28094		Retrotransposon protein	0	1.80527	0.201522	3.23997	3.99797	7.77314	0.668932	5.00369	2.90306	0.040507
LOC_Os03g02874		Retrotransposon protein	0.0437782	0.112394	0.0439128	8.1734	4.05642	5.67924	0.066695	5.96969	6.48393	1.54e-07
LOC_Os08g32680		Retrotransposon protein	0	0	0	4.91188	12.4793	5.01777	0	7.46966	Inf	4.58e-06
LOC_Os07g10850		Retrotransposon protein	0.0624875	0.140374	0.0470097	7.01536	8.85987	6.98048	0.0832904	7.61857	6.51523	1.3e-14
LOC_Os10g29650		Retrotransposon protein	0.0212128	0.22465	0.383004	5.44723	10.1905	9.58331	0.209622	8.40701	5.32573	9.47e-12
LOC_Os06g40240		Retrotransposon protein	0.265812	0.223923	0.274962	7.29569	7.46952	11.7969	0.254899	8.85403	5.11834	6.5e-10
LOC_Os08g16810		Retrotransposon protein	43.6979	32.9019	44.3781	23.8977	15.0254	5.2637	40.3259	14.7289	-1.45305	0.025803
LOC_Os04g11524		Retrotransposon protein	0.896863	2.53959	1.8257	11.4858	18.2083	37.2217	1.75405	22.3053	3.66862	0.0034826
LOC_Os07g32710		Retrotransposon protein	0.533116	1.21316	0.218763	161.249	160.942	30.3884	0.655014	117.526	7.48724	0.00058154
LOC_Os01g52530		Ribose-phosphate pyrophosphokinase 3	1.29637	0.9821	0.287783	24.5973	33.6213	39.7099	0.855416	32.6428	5.254	3.86e-11
LOC_Os01g71200		RNA-binding protein BRUNOL5 (Fragment)	0.653534	2.51678	5.03949	26.4501	18.2886	24.635	2.7366	23.1245	3.07897	0.00044274
LOC_Os01g06740		rRNA N-glycosidase	0.170785	0.32885	0.214138	12.2352	7.54065	3.82217	0.237924	7.86601	5.04706	0.013248
LOC_Os08g23410		Rubredoxin family protein	162.126	101.37	192.379	82.8455	29.9769	36.7754	151.958	49.8659	-1.60755	0.014864
LOC_Os06g13390		SAM dependent carboxyl methyltransferase	0.0322949	0	0	33.713	8.79646	99.906	0.010765	47.4718	12.1065	0.00092014
LOC_Os06g13560		SAM dependent carboxyl methyltransferase	1.95745	2.91477	1.4137	70.6631	58.3321	40.7189	2.09531	56.5714	4.75484	1.52e-07
LOC_Os06g20790		SAM dependent carboxyl methyltransferase domain containing protein	0	0	0	7.71612	47.9206	20.2513	0	25.296	Inf	0.0011374
LOC_Os10g34910		Secretory protein	0.251496	0.677963	0.681128	3.65028	9.00852	12.8215	0.536863	8.49342	3.98372	0.00068724
LOC_Os10g34920		Secretory protein	0	0	0.667232	3.9355	5.60031	17.6623	0.222411	9.06605	5.34918	0.029243
LOC_Os10g34930		Secretory protein	18.0852	12.8255	31.22	192.377	221.945	676.621	20.7102	363.648	4.13413	0.041691
LOC_Os04g17660		Senescence-associated protein DIN1	2.40088	4.51287	2.7093	34.9959	40.312	14.2135	3.20768	29.8405	3.21767	0.032076
LOC_Os01g04580		Ser/Thr protein kinase	0.0150898	0	0.0227043	1.76898	3.04037	7.81308	0.012598	4.20748	8.38362	0.00032031
LOC_Os05g18604		Serine carboxypeptidase II	12.6303	18.842	17.0849	39.0187	64.8332	111.55	16.1857	71.8006	2.14927	0.029243
LOC_Os11g31640		Serine palmitoyltransferase 2	2.81813	9.81909	6.36028	13.9839	34.5807	38.0822	6.3325	28.8823	2.18934	0.016495
LOC_Os07g35660		Serine/threonine kinase protein	0	0.0565072	0.0441552	0.327649	0.602241	1.25232	0.0335541	0.727405	4.43819	0.0070505
LOC_Os05g46750		Serine/threonine protein kinase domain containing protein	0	0.095875	0.0374588	1.29714	1.02181	1.55819	0.0444446	1.29238	4.86188	0.00024994
LOC_Os05g46760		Serine/threonine protein kinase domain containing protein	0.581403	0.535413	1.17906	5.50345	4.99892	8.54347	0.765292	6.34861	3.05236	0.001006
LOC_Os05g03620		Serine/threonine protein kinase domain containing protein	1.49777	1.47141	1.63268	4.72091	7.84099	12.1047	1.53395	8.22221	2.42227	0.011851
LOC_Os05g47770		Serine/threonine protein kinase domain containing protein	0.214917	0.502503	0.277172	7.22708	10.7684	32.5449	0.33153	16.8468	5.66719	0.012514
LOC_Os01g50400		Serine/threonine protein kinase domain containing protein.	0.0509669	0.0981376	0.115028	1.18549	2.18694	1.56596	0.0880442	1.64613	4.22471	0.00075959
LOC_Os01g50420		Serine/threonine protein kinase domain containing protein.	0.026258	0.0505602	0.0395082	3.32255	5.3886	2.09165	0.0387755	3.60093	6.53708	1.56e-05
Os11g0212900		Serine/threonine protein kinase-related domain containing protein	0.0378346	0	0	0.305078	0.352923	0.545355	0.0126115	0.401118	4.99121	0.011475
LOC_Os04g20680		Serine/threonine protein kinase-related domain containing protein	0.0441699	0	0	0.520545	1.09872	1.39063	0.0147233	1.0033	6.0905	1.8e-05
LOC_Os09g39620		Serine/threonine protein kinase-related domain containing protein	0.0670462	0.077459	0.0807028	0.52399	0.850557	2.04473	0.0750693	1.13976	3.92436	0.038543
LOC_Os07g35004		Serine/threonine protein kinase-related domain containing protein	0.287711	0.233259	0.751867	1.15528	2.51428	3.10172	0.424279	2.25709	2.41138	0.036598
LOC_Os03g30890		Serine/threonine-protein kinase	0.285583	0.324938	0.585944	1.06283	2.17958	2.91008	0.398822	2.05083	2.36239	0.036775
LOC_Os01g66250		Serine/threonine-protein kinase	0.0249409	0.12006	0.281448	1.43871	2.07058	3.76059	0.14215	2.42329	4.09149	1.53e-05
LOC_Os11g03820		Serine/threonine-protein kinase	0	0	0.0410038	1.39454	6.17726	2.66701	0.0136679	3.41294	7.96408	0.0025785
LOC_Os04g01310		Serine/threonine-protein kinase	0.451216	0.579214	1.4521	3.40513	3.0398	7.57363	0.82751	4.67285	2.49745	0.02769
LOC_Os04g53994		Serine/threonine-protein kinase	0.464635	0.945785	1.21842	3.7054	6.06779	4.44139	0.876282	4.7382	2.43487	0.013766
LOC_Os07g36544		Serine/threonine-protein kinase	0.594531	1.07469	0.547677	6.6604	11.3406	18.6674	0.738965	12.2228	4.04792	1.37e-05
LOC_Os03g29410		Serine/threonine-protein kinase NAK	0.148706	0.429504	0.503426	1.69486	4.0227	5.7747	0.360545	3.83075	3.40938	0.0020525
LOC_Os03g08170		Serine/threonine-protein kinase NAK	2.71508	5.3376	4.65649	17.5945	30.6396	33.1868	4.23639	27.1403	2.67953	0.0014071
LOC_Os09g37834		Serine/threonine-protein kinase receptor precursor	0.0140128	0	0	1.06908	2.11754	2.56731	0.00467094	1.91798	8.68166	1.75e-10
LOC_Os04g54080		Serine/threonine-protein kinase receptor precursor	0.245075	0.235948	0.635057	1.7228	6.17239	5.65519	0.372027	4.5168	3.60182	0.0090539
LOC_Os07g39520	WNK5	Serine/threonine-protein kinase WNK5	4.5913	4.37378	5.38107	18.6158	29.8443	63.2192	4.78205	37.2264	2.96063	0.043453
LOC_Os03g20600		Serine-rich protein-related.	1.33576	3.46665	2.27195	23.9913	54.6075	111.36	2.35812	63.3196	4.74694	0.0062835
LOC_Os08g07100		Sesquiterpene synthase	0.474176	1.29346	0.535088	473.159	646.404	4226.71	0.767576	1782.09	11.181	0.016679
LOC_Os04g34610		SET domain containing protein	220.734	146.834	315.832	124.916	71.4366	24.1864	227.8	73.5129	-1.6317	0.0079523
LOC_Os07g46860		Sex determination protein tasselseed-2	0	0.0736847	0	0.996915	2.07038	4.65953	0.0245616	2.57561	6.71237	0.0028992
LOC_Os07g46870		Sex determination protein tasselseed-2	0.307161	1.47861	0.115539	3.71517	7.95096	13.5009	0.633769	8.389	3.72647	0.0029498
LOC_Os07g46846		Sex determination protein tasselseed-2	0.0655704	0.294599	0.230202	7.0361	26.056	50.8388	0.19679	27.977	7.15144	0.0013569
LOC_Os06g12150	SK	Shikimate kinase	1.92877	1.66603	1.05776	6.03766	7.97012	8.98459	1.55085	7.66412	2.30506	0.038085
LOC_Os07g46910		Short-chain dehydrogenase/reductase SDR domain containing protein	0.0289896	0.0558198	0.130854	4.96283	3.19091	15.4389	0.0718879	7.86421	6.77341	0.0074656
LOC_Os04g44950		Short-chain dehydrogenase/reductase SDR domain containing protein	6.31177	8.5278	7.02281	57.8364	70.0085	155.179	7.28746	94.3414	3.6944	0.001051
LOC_Os07g46920		Short-chain dehydrogenase/reductase SDR domain containing protein	1.06427	1.08868	1.45119	649.694	341.571	3841.54	1.20138	1610.93	10.389	0.031799
LOC_Os08g10310		SHR5-receptor-like kinase	0.370901	2.26155	0.837093	3.45086	5.7663	9.28556	1.15652	6.16757	2.41492	0.023419
LOC_Os05g43390	SRP54	Signal recognition particle 54 KD protein	0.224724	0.63242	2.36685	4.63199	10.5457	13.9076	1.07467	9.69509	3.17337	0.0013155
LOC_Os04g13220		Similar to Glutathione-conjugate transporter AtMRP4	0.549606	0.937711	1.65389	6.00678	9.77326	13.3636	1.04707	9.71456	3.21379	4.52e-05
LOC_Os04g13210		Similar to MRP-like ABC transporter	0.482644	0.782599	0.968255	8.74469	10.6155	18.221	0.744499	12.5271	4.07263	8.06e-08
LOC_Os04g33240		Similar to Stem secoisolariciresinol dehydrogenase (Fragment)	0.491312	1.1983	0.88708	53.4521	88.1154	74.695	0.858898	72.0875	6.39112	5.52e-16
LOC_Os07g44410		Six-bladed beta-propeller, TolB-like domain containing protein	5.28238	5.93326	11.8273	36.3339	26.7489	57.8752	7.68098	40.3193	2.39211	0.0071905
LOC_Os09g37880		S-locus receptor-like kinase RLK14	0	0	0.0205181	1.21801	5.21538	6.40899	0.00683935	4.2808	9.2898	6.53e-06
LOC_Os04g53720	CHR715	SNF2 family N-terminal domain containing protein	0.348318	0.670692	1.49997	2.70435	3.65247	6.25996	0.839658	4.2056	2.32444	0.01403
LOC_Os06g06560	SSI	Soluble starch synthase	9.05059	12.8103	18.1172	7.28075	4.59602	0.539697	13.326	4.13882	-1.68695	0.0098379
Os11g0474900		Stemar-13-ene synthase	0.133162	0.128203	0.400715	8.4248	55.7722	23.0331	0.220693	29.0767	7.04168	0.029487
LOC_Os02g17090		Subtilase	0	0	0	0.153683	0.215712	0.563905	0	0.3111	Inf	0.013408
LOC_Os03g28330	SUS1	Sucrose synthase 1	0	0.0812917	0	0.667757	0.433194	1.99377	0.0270972	1.03157	5.25056	0.037839
LOC_Os11g38160		Sugar transporter family protein	0.0940544	0.253544	0.0283031	1.15511	4.00069	3.68184	0.125301	2.94588	4.55523	0.00060287
LOC_Os04g44750		Sugar/inositol transporter domain containing protein	2.79693	2.88386	4.23544	9.63676	11.7825	22.9983	3.30541	14.8059	2.16327	0.029815
LOC_Os12g25630		Sulfite oxidase	0.349753	0.404072	0.420994	2.907	3.78451	3.63512	0.391606	3.44221	3.13586	0.0024115
LOC_Os04g09900	CPS4	Syn-copalyl diphosphate synthase	0.637771	2.45607	1.22131	41.294	277.285	264.011	1.43838	194.197	7.07693	0.00033175
LOC_Os06g07200		Syntaxin-like protein	3.01052	4.08297	6.02643	20.4594	39.3152	64.3467	4.37331	41.3738	3.24192	0.0021029
LOC_Os12g06180		TB2/DP1 and HVA22 related protein family protein	1.90164	3.13855	3.43348	11.1212	19.1577	36.9735	2.82456	22.4175	2.98853	0.018186
LOC_Os04g27190	TPS	Terpene synthase	1.14857	5.14984	0.148128	19.6323	17.8157	33.4226	2.14885	23.6235	3.45859	2.45e-06
LOC_Os04g27340	TPS20	Terpene synthase 20	0.00706514	0.013604	0	0.696781	0.276796	1.10146	0.00688972	0.691679	6.64951	0.0001641
LOC_Os07g11790	TPS7	Terpene synthase 7	0.0212912	0	0	20.0866	52.9084	8.33463	0.00709706	27.1099	11.8993	0.00070903
LOC_Os04g27670	TPS	Terpene synthase family	0.0161475	0.155461	0.0728871	19.9513	24.5216	31.3114	0.0814985	25.2615	8.27595	8.11e-22
LOC_Os02g49630		Tetraspanin family protein	0	0	0.116185	0.862137	1.6567	1.97713	0.0387283	1.49866	5.27414	0.0012278
LOC_Os03g46060		Thaumatin family domain containing protein	0.942798	1.81537	2.15866	10.4499	12.6181	35.4513	1.63894	19.5064	3.57311	0.046645
LOC_Os12g43450		Thaumatin, pathogenesis-related family protein.	0	0.29671	0.0579629	1.57706	2.44357	6.00585	0.118224	3.34216	4.82118	0.0061989
LOC_Os12g43380		Thaumatin-like protein	115.501	131.335	123.084	1256.85	2273.71	4543.63	123.307	2691.4	4.44803	0.0016496
Os12g0629700		Thaumatin-like protein precursor	0.0869323	0.585863	0.196199	16.1764	29.9225	46.0499	0.289665	30.7163	6.72847	3.86e-11
LOC_Os07g24830		Thionin-like peptide	1.50242	10.2286	5.57065	37.2427	67.6705	168.771	5.76721	91.2281	3.98353	0.041332
LOC_Os09g14490		TIR-NBS type disease resistance protein	0.749264	2.17484	4.94688	5.88906	9.88914	15.8055	2.62366	10.5279	2.00457	0.049316
LOC_Os02g26810	C4H	trans-Cinnamate 4-monooxygenase	0.0181014	0	0	0.808394	0.607863	0.926942	0.0060338	0.781066	7.01623	0.00016063
LOC_Os08g02030		Transferase domain containing protein.	0.0639524	0.0820941	0.320745	12.4556	24.5779	12.0079	0.155597	16.3471	6.71508	2.82e-08
LOC_Os05g19910		Transferase family protein	1.22538	1.32989	4.96127	12.7275	35.6627	48.5516	2.50551	32.3139	3.68898	0.0038491
LOC_Os12g27220		Transferase family protein	0.799193	0.256476	0.0286304	23.7234	60.0653	169.591	0.361433	84.4599	7.86839	0.0071939
LOC_Os04g09260		Transferase family protein.	0.0712486	0.0914602	0.0714677	9.0154	9.48177	40.9986	0.0780588	19.8319	7.98905	0.007029
LOC_Os04g19740		Transketolase C-terminal-like domain containing protein	0.432452	0.65054	0.386337	1.81059	1.68921	3.41404	0.489776	2.30461	2.23433	0.047768
LOC_Os04g58220		Transporter family protein	0.0598365	0.460864	0.270092	2.1712	2.8466	7.59223	0.263598	4.20334	3.99513	0.019558
LOC_Os08g23700		Transposon protein	0.220099	0.169522	0.629212	0.0409561	0	0	0.339611	0.013652	-4.6367	0.045907
LOC_Os03g43130		Transposon protein	0	0	0	0.641878	0.529971	0.992887	0	0.721579	Inf	0.00015897
LOC_Os09g03380		Transposon protein	4.95704	4.08077	6.32344	1.80471	1.27326	0.0408763	5.12042	1.03961	-2.30021	0.001305
LOC_Os01g09220		Transposon protein	0.29172	0.0510647	0.119707	1.82589	2.62223	2.65573	0.154164	2.36795	3.9411	0.0012278
LOC_Os05g05520		Transposon protein	0.0844192	0.298009	0.232867	2.06832	2.07366	3.66651	0.205098	2.60283	3.66569	3.82e-05
LOC_Os01g65240		Transposon protein	6.80955	7.06708	9.37745	5.66983	2.19628	0.420285	7.75136	2.76213	-1.48867	0.029804
LOC_Os11g42290	TBT1	Tryptamine benzoyl transferase 1	0	0	0	0.775695	0.818631	0.32457	0	0.639632	Inf	0.001247
LOC_Os11g42370	TBT2	Tryptamine benzoyl transferase 2	0	0	0	2.7604	5.49436	3.05349	0	3.76942	Inf	1.06e-10
LOC_Os10g23820	THT2	Tryptamine hydroxycinnamoyl transferase 2	0.0853927	0	0	0.900426	0.531031	0.77739	0.0284642	0.736282	4.69304	0.044268
LOC_Os08g04540	TDC 1	Tryptophan decarboxylase 1	0.0370371	0.392235	0.0278632	14.1972	29.4006	13.6977	0.152378	19.0985	6.96966	4.32e-08
LOC_Os12g16720	T5H	Trytamine 5-hydroxylase	0.0181489	0	0.19115	2.90435	1.96381	8.13721	0.0697663	4.33512	5.9574	0.0052786
LOC_Os01g45640		Twin-arginine translocation pathway signal domain containing protein	1.37763	2.54212	26.5146	62.4852	96.7008	95.8252	10.1448	85.0038	3.06679	0.00013822
LOC_Os10g23900	TyDC2	Tyrosine decarboxylase 2	0	0	0	2.32273	1.31962	0.615531	0	1.41929	Inf	0.0048408
LOC_Os09g27010		Tyrosine protein kinase domain containing protein	0.371145	1.24123	0.499648	4.83439	6.74191	7.58006	0.704007	6.38545	3.18113	0.0001604
LOC_Os03g13740	OsUPS	U-box containing E3 ligase	0.172132	0.0828608	0.0971222	1.84175	3.01061	5.01943	0.117372	3.2906	4.80919	3.48e-06
LOC_Os02g33680		U-box domain containing protein	5.37228	2.67376	2.74007	22.9586	20.6822	29.4793	3.59537	24.3733	2.76109	0.0038386
LOC_Os04g58920		U-box domain-containing protein	0.260633	0.250926	0.130717	1.21246	2.71484	4.52301	0.214092	2.81677	3.71774	0.0073578
LOC_Os04g52730	UEL-2	UDP-arabinose 4-epimerase 2	4.49058	8.64668	7.4707	25.34	32.3869	42.4804	6.86932	33.4024	2.28171	0.011686
LOC_Os09g15420	UGE-4	UDP-glucose 4-epimerase 4	2.51251	4.37396	2.22678	17.164	16.5021	21.9723	3.03775	18.5461	2.61004	0.003827
LOC_Os01g59100	UGT	UDP-glucose:salicylic acid glucosyltransferase	0.489283	0.667335	1.04292	3.98325	6.84607	10.6485	0.73318	7.15928	3.28757	0.00011802
LOC_Os11g25454	UGT	UDP-glucuronosyl/UDP-glucosyltransferase family protein	1.61259	1.02024	2.35701	5.74423	7.34926	14.5757	1.66328	9.22307	2.47122	0.016349
LOC_Os01g41430	UGT	UDP-glucuronosyl/UDP-glucosyltransferase family protein.	0.0352249	0.237391	1.48399	2.35967	5.29012	8.85869	0.585536	5.50283	3.23234	0.0212
LOC_Os06g17020	UGT	UDP-glycosyltransferase	0.866845	0.91043	0.296424	3.55599	7.75518	4.21478	0.691233	5.17531	2.9044	0.018126
Novel00144		Unkonwn protein	0	0	0	0.175878	0.634797	0.73139	0	0.514022	Inf	0.0014144
Os01g0327000		Unkonwn protein	0.00582136	0.100882	0.15766	0.49829	0.619042	0.867808	0.0881211	0.661713	2.90865	0.0037005
Os07g0118000		Unkonwn protein	0	0	0	0.0902471	0.904803	0.993422	0	0.662824	Inf	0.031068
Os06g0200700		Unkonwn protein	0.0136637	0.0263097	0.205586	0.483084	0.535315	1.07287	0.0818532	0.697089	3.09023	0.023972
Os12g0440300		Unkonwn protein	0	0	0	0.34404	0.448408	1.40965	0	0.734033	Inf	0.0099803
Novel00877		Unkonwn protein	0	0	0	0.762086	0.477535	1.10687	0	0.782163	Inf	0.043277
Novel00193		Unkonwn protein	0.152788	0.0980652	0.076629	0.521232	1.23519	1.5648	0.109161	1.10707	3.34223	0.038855
Novel00124		Unkonwn protein	0	0	0	0.96364	1.40528	1.52685	0	1.29859	Inf	2.64e-06
Novel00550		Unkonwn protein	0.0486356	0.0468243	0	1.44802	1.54249	1.90942	0.0318199	1.63331	5.68172	2.34e-05
Os08g0514066		Unkonwn protein	0	0	0	1.71469	1.28934	2.18461	0	1.72955	Inf	0.0051091
EPlOSAG00000018253		Unkonwn protein	5.75926	16.6343	28.596	2.14337	3.22336	0	16.9965	1.78891	-3.24809	0.034175
Os02g0188400		Unkonwn protein	0	0	0.0881233	0.980863	1.639	3.6657	0.0293744	2.09519	6.15637	0.0034695
Os01g0548750		Unkonwn protein	0.0377657	0.509028	0.0568227	1.75686	2.32505	2.53558	0.201206	2.20583	3.45458	0.0036631
Novel00192		Unkonwn protein	0	0	0	0.87883	2.6433	4.20998	0	2.57737	Inf	0.0013642
Os07g0117900		Unkonwn protein	0.0216108	0.0416118	0.130063	1.8096	3.10442	6.91041	0.0644286	3.94148	5.93489	0.00059019
Os05g0472500		Unkonwn protein	0	0	0	0.47107	5.90359	5.47353	0	3.9494	Inf	0.035572
Os04g0351933		Unkonwn protein	0	0	0	0.89307	4.17843	8.55638	0	4.54263	Inf	0.047129
Os08g0348300		Unkonwn protein	0.467758	0	0.175948	1.84961	4.90867	7.38553	0.214569	4.7146	4.45762	0.005862
Os04g0397800		Unkonwn protein	0	0	0	4.87724	5.5081	5.31391	0	5.23308	Inf	8.63e-13
Os11g0147150		Unkonwn protein	0.212519	0.49105	1.15113	5.14092	7.61236	3.48248	0.618233	5.41192	3.12992	0.004355
Os12g0447000		Unkonwn protein	0.625441	0.45161	1.17631	6.54649	3.50048	6.93935	0.751119	5.6621	2.91422	0.02645
Os05g0563300		Unkonwn protein	18.5218	13.2187	23.9167	8.31627	5.93098	3.87987	18.5524	6.04237	-1.61842	0.021472
EPlOSAG00000029525		Unkonwn protein	0.257878	0	0.776011	6.23816	4.81099	9.0971	0.34463	6.71542	4.28436	0.038357
EPlOSAG00000018483		Unkonwn protein	0.218706	0.421122	0.329068	4.88362	6.52832	11.6973	0.322965	7.70309	4.57599	0.0051498
EPlOSAG00000012389		Unkonwn protein	0	0	0	9.59717	14.433	12.3251	0	12.1184	Inf	0.0044647
Os02g0783625		Unkonwn protein	0.70391	1.56075	1.50843	17.0279	13.6893	13.2776	1.2577	14.6649	3.54351	1.31e-05
Os07g0511301		Unkonwn protein	0.115185	0.443582	0	22.934	31.8038	1.70399	0.186256	18.814	6.65837	0.04137
Os04g0339800		Unkonwn protein	0.677561	0.163082	0.637166	9.92884	14.6947	39.8049	0.492603	21.4761	5.44617	0.0095531
EPlOSAG00000043603		Unkonwn protein	0	0.689505	2.15514	20.9895	29.7284	17.9296	0.948215	22.8825	4.59289	5.46e-06
EPlOSAG00000037392		Unkonwn protein	0.44302	0.853042	1.33315	16.4874	15.2903	40.5833	0.876403	24.1204	4.78251	0.00042329
EPlOSAG00000002272		Unkonwn protein	0	0	0	37.2538	10.2329	40.8834	0	29.4567	Inf	4.74e-05
EPlOSAG00000019347		Unkonwn protein	2.11565	0.678952	9.01915	22.9647	26.3131	43.7368	3.93792	31.0049	2.97699	0.011495
Novel00600		Unkonwn protein	0.501645	0.705867	1.19023	21.326	24.3687	67.0093	0.799247	37.568	5.55472	0.00059861
EPlOSAG00000024485		Unkonwn protein	0.319959	0.616086	3.85132	20.2429	22.086	75.0049	1.59579	39.1113	4.61524	0.048495
EPlOSAG00000000139		Unkonwn protein	0	0	0	25.382	30.5371	68.2978	0	41.4056	Inf	1.4e-05
Os01g0237750		Unkonwn protein	0.0944142	0	0.284113	20.2039	64.8195	148.589	0.126176	77.8709	9.2695	0.00059308
Os11g0536400		Unkonwn protein	25.7596	18.1465	48.5266	76.7715	128.544	202.334	30.8109	135.883	2.14085	0.042803
Os06g0579100		Unkonwn protein	3.22791	3.63109	13.9823	55.1965	104.149	253.105	6.94711	137.484	4.3067	0.034552
Os06g0318800		Unkonwn protein	30.8307	18.8688	35.093	217.749	162.077	434.444	28.2641	271.423	3.2635	0.0031482
LOC_Os12g44250		Vesicle-associated membrane protein	1.26351	1.13159	2.56427	9.02183	15.8975	36.1798	1.65312	20.3664	3.62292	0.044018
LOC_Os06g40090		VQ domain containing protein	0.0653225	0.125779	0	0.972416	1.70613	1.85836	0.0637006	1.5123	4.5693	0.0015387
LOC_Os01g46440		VQ domain containing protein	0	0.28804	0	11.6911	4.74434	6.29848	0.0960134	7.57797	6.30243	0.0030453
LOC_Os12g43870		VQ domain containing protein	2.79837	1.71446	3.57251	14.3592	21.199	42.7004	2.69511	26.0862	3.27487	0.007029
LOC_Os06g33970		VQ domain containing protein	1.11213	1.98847	2.27095	11.5298	39.8659	42.3061	1.79052	31.2339	4.12467	0.0016284
LOC_Os03g47280		VQ domain containing protein	0.259037	0.199512	0	47.7197	53.4488	279.977	0.15285	127.049	9.69905	0.010011
LOC_Os11g03660		VQ domain containing protein.	1.48988	1.01796	1.157	6.52848	4.12447	9.40688	1.22161	6.68661	2.45249	0.044923
LOC_Os02g07690		VQ domain containing protein.	2.53287	11.0315	8.43862	31.365	77.1806	127.096	7.33432	78.5473	3.42083	0.010858
LOC_Os07g48800		VQ motif family protein	0	0	0	0.806283	4.8502	7.58107	0	4.41252	Inf	0.003234
LOC_Os03g26990		VQ motif family protein	0.288498	0.493783	0.385846	4.11574	7.29592	11.8188	0.389376	7.74348	4.31375	1.31e-05
Os11g0690066	OsWAK1	Wall-associated protein kinase 1	0.0146422	0.0281938	0.0660925	0.408693	1.09266	0.949749	0.0363095	0.817036	4.49198	0.00070673
LOC_Os04g29950		Wall-associated receptor kinase	0	0	0.0567607	0.350988	0.844549	1.67423	0.0189202	0.956589	5.6599	0.018126
LOC_Os11g37950		WIP3-Wound-induced protein precursor	0.930164	2.86567	5.17828	141.583	126.505	206.406	2.99137	158.165	5.72448	2.94e-14
LOC_Os11g37960		WIP4-Wound-induced protein precursor	4.44962	2.55211	2.84892	23.8707	23.1375	60.2772	3.28355	35.7618	3.44509	0.010655
LOC_Os11g37970		WIP5-Wound-induced protein precursor	0.63308	1.01584	0.317513	22.9717	17.7162	43.9457	0.655476	28.2112	5.42758	8.06e-08
LOC_Os01g14440	WRKY1	WRKY transcription factor 1	2.99266	5.92824	9.10278	27.8037	42.5765	101.039	6.0079	57.1398	3.24956	0.048934
LOC_Os01g60600	WRKY108	WRKY transcription factor 108	0.38875	0.332686	0.194973	4.98333	3.06219	8.25782	0.30547	5.43445	4.15303	0.00011295
LOC_Os01g43650	WRKY11	WRKY transcription factor 11	0.440051	0.802728	1.08028	4.5683	3.19744	7.1688	0.774353	4.97818	2.68456	0.0045887
LOC_Os01g53040	WRKY14	WRKY transcription factor 14	0.431136	0.41508	1.07034	5.81638	11.0998	22.691	0.638853	13.2024	4.36917	0.0052188
LOC_Os05g49620	WRKY19	WRKY transcription factor 19	0.100064	0.642252	0.351302	14.896	30.8646	118.994	0.364539	54.9181	7.23506	0.043085
LOC_Os01g60640	WRKY21	WRKY transcription factor 21	0.636132	2.14354	0.717849	10.9494	14.4532	34.0489	1.16584	19.8171	4.08731	0.0024115
LOC_Os01g60490	WRKY22	WRKY transcription factor 22	0	0	0	0.500884	0.439406	1.30183	0	0.747374	Inf	0.0048408
LOC_Os01g51690	WRKY26	WRKY transcription factor 26	0.0868959	0.0557731	0	0.970175	3.67458	1.91176	0.0475563	2.1855	5.52219	0.013855
LOC_Os06g44010	WRKY28	WRKY transcription factor 28	0.528142	2.22759	1.17305	12.9632	46.3094	79.8193	1.3096	46.364	5.14581	0.0063674
LOC_Os02g53100	WRKY32	WRKY transcription factor 32	0	0.0305918	0.0717142	3.96154	4.00141	11.3539	0.034102	6.43896	7.56083	7.74e-06
LOC_Os02g26430	WRKY42	WRKY transcription factor 42	0.132651	0.127711	0.199588	2.09811	1.11364	1.54726	0.153317	1.58634	3.37111	0.025736
LOC_Os05g25770	WRKY45	WRKY transcription factor 45	9.03669	9.19151	13.2353	136.423	176.375	573.07	10.4878	295.289	4.81534	0.04374
LOC_Os09g25070	WRKY62	WRKY transcription factor 62	0.290383	0.726878	1.61658	191.12	223.902	1227.34	0.877947	547.454	9.28439	0.015349
LOC_Os05g14370	WRKY64	WRKY transcription factor 64	0	0	0	3.21749	2.78592	7.57243	0	4.52528	Inf	7.5e-08
LOC_Os05g09020	WRKY67	WRKY transcription factor 67	15.5085	32.133	17.9444	63.2443	165.936	212.622	21.862	147.267	2.75194	0.011358
LOC_Os05g46020	WRKY7	WRKY transcription factor 7	2.31171	5.20274	7.22749	22.4579	53.0412	89.0318	4.91398	54.8436	3.48036	0.010721
LOC_Os11g29870	WRKY72	WRKY transcription factor 72	1.64831	2.49373	5.84586	20.4295	35.6382	82.3304	3.3293	46.1327	3.7925	0.03206
LOC_Os09g25060	WRKY76	WRKY transcription factor 76	1.39486	1.875	0.554378	169.494	180.98	896.821	1.27475	415.765	8.34941	0.013065
LOC_Os01g40260	WRKY77	WRKY transcription factor 77	0.601793	1.21975	4.05077	18.0349	42.1903	66.7517	1.95744	42.3256	4.4345	0.00043195
LOC_Os03g21710	WRKY79	WRKY transcription factor 79	0.0937101	0.09022	0.563989	7.54175	18.1819	53.9858	0.249306	26.5698	6.73572	0.023208
LOC_Os01g18584	WRKY9	WRKY transcription factor 9	3.47471	7.90229	10.8678	61.0936	78.8103	135.28	7.41495	91.7279	3.62885	1.18e-06
LOC_Os11g24060		Xanthine/uracil/vitamin C permease family protein	0	0	0	0.234065	0.636961	0.98154	0	0.617522	Inf	0.00038433
LOC_Os06g24990		Xylanase inhibitor protein 1 precursor	2.78093	6.64381	1.93714	34.8816	37.758	74.0162	3.78729	48.8853	3.69016	1.41e-06
LOC_Os02g17534		Xyloglucan fucosyltransferase	0.100307	0.193142	0.0754612	1.58653	1.87133	2.11168	0.12297	1.85651	3.91622	0.015359
LOC_Os08g24750		Xyloglucan fucosyltransferase	0.0179416	0.138187	0.188966	4.60724	4.38484	2.67461	0.115032	3.8889	5.07926	4.35e-08
LOC_Os07g07370		Zinc finger A20 domain-containing stress-associated protein 18.	0.58818	1.41569	1.10623	91.9368	101.776	436.903	1.0367	210.205	7.66366	0.0092356
LOC_Os03g04890		Zinc finger family protein	0.103074	0.347324	0.174472	0.599376	2.16333	2.24326	0.20829	1.66865	3.00202	0.029304
LOC_Os05g37190		Zinc finger protein	0.492245	1.02365	0.977642	7.98725	5.91409	19.6727	0.831179	11.1913	3.75108	0.015619
LOC_Os01g62130	ZFP19	Zinc finger transcription factor	1.62737	1.53342	1.14613	13.1437	16.2137	48.6218	1.43564	25.9931	4.17836	0.046586
LOC_Os02g32840	SAP5	Zinc finger, AN1-type domain containing protein.	0.697623	1.8806	0.559814	7.9619	14.837	20.6406	1.04601	14.4798	3.79107	5.1e-06
LOC_Os03g62230		Zinc finger, C2H2 domain containing protein	0.156502	0.120539	0.470949	5.00896	5.48906	3.27691	0.24933	4.59164	4.20288	3.25e-05
LOC_Os08g44830		Zinc finger, C2H2-type domain containing protein	0.0239305	0.506863	0.252042	1.46948	5.40203	4.92899	0.260945	3.9335	3.91399	0.0031482
LOC_Os12g39400		Zinc finger, C2H2-type domain containing protein	0.487506	0.717829	1.76905	6.02989	11.0209	23.5285	0.991461	13.5264	3.77008	0.020047
LOC_Os04g22240		Zinc finger, C3HC4 type domain containing protein	0	0	0.0487737	0.160853	0.443489	0.258218	0.0162579	0.28752	4.14445	0.043402
LOC_Os10g41660		Zinc finger, C3HC4 type domain containing protein	0.110543	0.468272	0.365912	1.72786	2.88721	3.47189	0.314909	2.69565	3.09763	0.0016836
LOC_Os06g09310		Zinc finger, C3HC4 type domain containing protein	0.596721	2.29799	0.61216	5.04718	14.2192	26.3285	1.16896	15.1983	3.70062	0.039976
LOC_Os04g58190	OsDof18	Zinc finger, Dof-type domain containing protein	1.07198	1.21418	0.853896	5.98422	5.4703	10.9071	1.04669	7.45387	2.83216	0.0030726
LOC_Os04g37700		Zinc finger, FYVE/PHD-type domain containing protein	0.139057	0.0669389	1.15075	1.94068	2.91854	5.89449	0.452247	3.58457	2.98662	0.032951
LOC_Os05g29710		Zinc finger, RING/FYVE/PHD-type domain containing protein	0.10858	0.0522681	0	1.41432	0.911555	0.89581	0.053616	1.07389	4.32404	0.01149
LOC_Os02g45780		Zinc finger, RING/FYVE/PHD-type domain containing protein	1.13079	3.84238	0.300247	14.1722	10.2378	12.9815	1.75781	12.4638	2.8259	0.00095719
LOC_Os06g11450		Zinc finger, RING-type domain containing protein	1.54393	2.73816	3.51509	26.2723	23.9146	77.8368	2.59906	42.6746	4.03732	0.023265
LOC_Os05g39540	OsZIP9	Zinc transporter 9	0.114707	0.0552176	0.215738	5.12274	25.1984	33.3185	0.128554	21.2132	7.36644	0.00019517
LOC_Os02g47920		ZOS2-16 - C2H2 zinc finger protein	4.01272	7.39303	6.55882	1.93387	3.01601	0.394215	5.98819	1.78136	-1.74914	0.021472

## Sheet: Sheet3
NO	Gene ID	Name	Gene Name/Discription	ZH17_group_fpkm	dsOW62/76_group_fpkm	Log 2 Fold Change	padj
39	LOC_Os07g49520	OGDH	2-Oxoglutarate dehydrogenase	3.64832	14.7674	2.01711	0.045029
48	LOC_Os02g16630	TRP	Phosphoribosylanthranilate isomerase 1	5.145	22.6713	2.13963	0.043459
64	LOC_Os04g55720	PGDH	D-3-phosphoglycerate dehydrogenase	16.0894	72.0279	2.16245	0.023932
81	LOC_Os06g04280	EPSPS	3-Phosphoshikimate 1-carboxyvinyltransferase	24.2966	120.044	2.30473	0.017333
92	LOC_Os08g33720	MDH	Malate dehydrogenase	13.3539	69.4323	2.37834	0.030742
127	LOC_Os09g29200	GST	Glutathione S-transferase	151.675	858.844	2.50141	0.011172
129	LOC_Os10g40360	PDH	Proline dehydrogenase family protein	7.73481	44.897	2.53718	0.0054413
132	LOC_Os03g04410	ACO	Aconitate hydratase/ Citrate hydro-lyase	19.7163	111.544	2.50015	0.0070523
166	LOC_Os03g18130	ASN1	Asparagine synthase	11.6547	88.1327	2.91877	0.0040306
180	LOC_Os01g27750	DQD-SDH	3-Dehydroquinate dehydratase / shikimate dehydrogenase	2.47928	17.165	2.79148	0.00067519
270	LOC_Os09g20820	ENO	Enolase	0.297731	2.88501	3.2765	0.0011945
326	LOC_Os05g10650	PFK	6-Phosphofructokinase	1.34542	14.3842	3.41835	0.0015866
455	LOC_Os10g38360	GST	Glutathione S-transferase	2.4242	47.4141	4.28974	5.78e-05
746	LOC_Os03g09910	ALD1	LL-diaminopimelate aminotransferase	0.302509	68.7795	7.82885	5.23e-22
750	LOC_Os12g24650	LAP	Leucine aminopeptidase 1	0.0379392	9.80914	8.0143	0.049103
